# Supplementary material for: Identification and phenotypic characterization of patients with LADA in a population of southeast Mexico
Source: Sci Rep. 2023 Apr 29;13:7029. doi: 10.1038/s41598-023-34171-2 (PMC10148806; doi:10.1038/s41598-023-34171-2)
Supplement: Supplementary file 1 — Supplementary Tables. [file 41598_2023_34171_MOESM1_ESM.xlsx]

## Sheet: LADA
Supplementary Table: Raw Data of the sample from the Diabetes Clinic of the High Specialization Regional Hospital “Dr. Gustavo A. Rovirosa Pérez”
Num	Gender	Age	Diagnosis	Married	Scholarity_years	Socioeconomics	Laboral_status	Age_Diabetes_Dx	Weight_kg	Height_cm	Waist_circumference	BMI	Glucose	HbA1c	Cholesterol	HDL	LDL	Triglycerides	GADA_UI	BP_Systolic	BP_Diastolic	BP_Medium	Hypertension	NAFLD	DKD	Neuropathy	Cardiovascular	Dyslipidemia	Insulin	Metformin_mg	Glibenclamide_mf	Linagliptin_mg	NPH_IU	Glargina_IU	Lispro_IU	Humalog_IU	Levemir_IU	ShortAct_IU	IntermediateAct_IU	Larga_IU	Insulina_UI	Alcohol	Tobacco	eGDR
1	Female	57	T2D	Married	4	Middle	Homemaker	44	71	153	96	30.3	151	8.6	107	34	120	94	1.4	110	70	83.3333	No	No	No	No	No	No	Yes	2250	15	5	0	29	0	0	0	0	0	29	29	Yes	No	7.7794
2	Female	66	T2D	Married	1	Low	Student	50	30	138	105	15.8	194	7.5	180	47	133	182	2.36	140	80	100	No	No	Yes	No	No	Yes	Yes	1700	15	0	0	0	0	20	0	5	15	0	20	No	No	7.5755
3	Male	62	T2D	Married	1	Low	Half-time employed	54	123	166	124	44.6	103	8	131	43	183	164	2.1	160	80	106.667	Yes	No	No	No	Yes	Yes	Yes	2550	15	5	0	0	0	72	0	18	54	0	72	Yes	No	2.183
4	Female	64	T2D	Married	0	Low	Homemaker	44	47	152	82	20.3	114	6.4	199	42	114	244	2	180	90	120	Yes	Yes	No	No	Yes	Yes	No	1700	0	0	0	0	0	0	0	0	0	0	0	No	No	6.8446
5	Female	49	T2D	Married	5	Low	Homemaker	44	45	150	83	20.3	140	11.1	204	21	194	178	0.36	90	60	70	No	No	No	No	Yes	Yes	Yes	0	0	5	0	12	0	0	0	0	0	12	12	No	No	7.5719
7	Female	44	T2D	Married	6	Low	Homemaker	38	91	146	118	42.7	270	8.5	256	22	161	270	0.46	160	100	120	Yes	No	Yes	No	Yes	Yes	Yes	2550	0	5	0	30	0	0	0	0	0	30	30	Yes	No	2.4475
8	Female	48	T2D	Married	12	Middle	Homemaker	40	90	146	98	42.6	230	9.2	161	43	188	176	2.05	130	80	96.6667	Yes	No	No	No	Yes	Yes	Yes	2550	0	0	0	45	20	0	0	20	0	45	65	No	No	3.8618
10	Male	62	T2D	Married	9	Low	Half-time employed	57	79	168	98	28	250	8	210	70	151	190	4.2	120	70	86.6667	No	No	No	No	No	Yes	No	0	0	0	0	0	0	1	0	0.25	0.75	0	1	No	No	7.93
11	Female	64	T2D	Married	2	Low	Homemaker	52	67	158	90	26.8	175	7.3	175	45	73	224	2.19	110	60	76.6667	Yes	No	No	No	Yes	Yes	No	1700	10	0	0	0	0	0	0	0	0	0	0	No	No	5.6287
13	Male	59	T2D	Divorced	5	Low	Full-time employed	49	64	154	98	27	262	8.6	155	43	145	161	2.05	100	60	73.3333	No	Yes	No	No	No	Yes	Yes	950	0	0	0	30	0	0	0	0	0	30	30	No	No	7.5994
14	Female	48	T2D	Married	10	Middle	Homemaker	36	72	151	105	31.1	71	7	155	43	247	128	2.03	100	60	73.3333	No	No	No	Yes	No	No	Yes	2550	0	0	0	0	0	74	0	18.5	55.5	0	74	Yes	No	7.851
15	Female	67	T2D	Divorced	12	Low	Homemaker	44	75	158	106	30.4	167	6.2	214	31	195	262	1.12	160	70	100	Yes	No	No	Yes	Yes	Yes	Yes	0	0	0	0	0	0	0	0	0	0	0	0	No	No	4.7948
18	Female	52	T2D	Married	6	Low	Homemaker	40	74	151	116	32.5	139	12.2	308	67	126	597	3.97	110	70	83.3333	Yes	Yes	Yes	Yes	Yes	Yes	Yes	2550	0	0	0	30	24	0	0	24	0	30	54	No	No	0.5888
19	Male	64	T2D	Widowed	3	Low	Half-time employed	39	69	163	98	26	145	8.5	190	35	159	68	1.44	120	80	93.3333	No	No	No	Yes	Yes	No	Yes	1700	10	5	0	0	0	60	0	15	45	0	60	No	No	7.6545
20	Female	70	T2D	Married	6	Low	Homemaker	68	73	155	111	30.4	131	6.5	248	41	155	253	1.91	100	60	73.3333	No	No	No	No	No	Yes	Yes	1700	0	0	0	0	0	40	0	10	30	0	40	No	No	7.5865
21	Female	58	T2D	Married	5	Low	Half-time employed	47	62	150	92	27.6	162	10.1	205	22	161	187	0.44	100	80	86.6667	No	No	No	No	No	Yes	Yes	2550	15	5	0	0	0	58	0	14.5	43.5	0	58	Yes	No	7.3129
24	Male	58	T2D	Married	16	Low	Unemployed	34	85	178	101	26.8	165	7.6	254	26	156	495	0.72	130	80	96.6667	No	No	Yes	Yes	No	Yes	Yes	1700	0	0	0	0	0	36	0	9	27	0	36	No	No	7.8804
26	Male	49	T2D	Married	6	Low	Half-time employed	47	68	162	90	25.9	161	6.8	261	62	74	346	3.51	110	60	76.6667	No	No	No	Yes	Yes	Yes	Yes	1700	5	0	0	10	0	0	0	0	0	10	10	Yes	No	9.3112
27	Female	58	T2D	Married	6	Low	Homemaker	41	82.5	146	109	38.7	132	9.5	232	58	155	198	3.21	140	90	106.667	No	No	No	Yes	Yes	Yes	Yes	1500	15	5	0	0	0	0	0	0	0	0	0	No	No	6.1135
28	Female	49	T2D	Married	9	Low	Homemaker	30	79	163	104	29.7	159	13.3	282	56	260	123	3.04	110	60	76.6667	Yes	No	No	Yes	Yes	Yes	Yes	1700	10	5	0	0	0	35	0	8.75	26.25	0	35	No	No	1.0627
29	Male	66	T2D	Married	2	Low	Half-time employed	52	72	154	109	30.4	227	8.5	256	48	89	321	2.42	170	90	116.667	Yes	No	No	No	Yes	Yes	Yes	2550	15	5	0	0	0	60	0	15	45	0	60	No	No	3.2575
36	Female	67	T2D	Married	8	Low	Homemaker	44	63	160	90	24.6	99	5.8	221	35	130	151	1.43	140	90	106.667	Yes	No	No	Yes	Yes	Yes	No	1700	0	5	0	0	0	0	0	0	0	0	0	No	No	6.4552
38	Female	59	T2D	Widowed	0	Low	Full-time employed	50	68	152	97	29.4	120	6.3	209	69	223	487	4.07	130	80	96.6667	Yes	No	No	No	Yes	Yes	No	1700	10	0	0	0	0	0	0	0	0	0	0	No	No	5.5497
42	Female	67	T2D	Divorced	6	Low	Homemaker	61	66	145	102	31.4	217	7.4	247	44	232	248	2.11	180	70	106.667	Yes	No	No	No	Yes	Yes	Yes	1700	0	0	0	0	6	28	0	13	21	0	34	No	No	4.4936
43	Male	41	T2D	Married	9	Low	Half-time employed	36	90	160	105	35.2	113	6	189	47	156	145	2.38	120	80	93.3333	Yes	No	No	No	Yes	No	Yes	1700	0	0	0	36	0	0	0	0	0	36	36	Yes	No	4.995
45	Male	55	T2D	Married	6	Low	Full-time employed	44	99	165	115	36.4	107	6.6	120	67	183	80	3.9	110	70	83.3333	No	No	No	No	No	No	Yes	1700	10	5	0	10	0	0	0	0	0	10	10	No	No	7.1714
46	Female	38	T2D	Single	2	Low	Full-time employed	31	80	148	111	36.5	131	9.6	230	44	170	390	2.16	120	80	93.3333	Yes	No	No	No	Yes	Yes	Yes	2550	0	5	0	40	0	0	0	0	0	40	40	No	No	2.4714
47	Female	50	T2D	Married	7	Low	Half-time employed	40	57	148	81	26	205	10	196	43	199	114	2.05	100	60	73.3333	No	No	No	No	No	No	Yes	1700	0	5	0	24	30	0	0	30	0	24	54	No	No	8.358
48	Female	55	T2D	Married	6	Low	Homemaker	55	65	146	95	30.5	125	9	190	57	142	176	3.16	140	80	100	Yes	No	No	No	Yes	Yes	No	1700	10	0	0	0	0	0	0	0	0	0	0	No	No	4.242
49	Female	35	T2D	Married	9	Middle	Homemaker	34	57	157	72	23.1	303	7.5	210	33	149	180	1.32	90	60	70	No	No	No	No	No	Yes	No	1700	0	0	0	0	0	0	0	0	0	0	0	No	No	10.5455
50	Female	79	T2D	Divorced	0	Low	Homemaker	68	77	161	120	27.4	92	5.8	230	47	132	128	2.4	120	80	93.3333	Yes	No	No	No	Yes	Yes	No	850	0	5	0	0	0	0	0	0	0	0	0	No	No	3.7552
53	Female	49	T2D	Married	14	Low	Half-time employed	40	71	157	95	28.8	194	8.8	262	62	108	105	3.56	120	80	93.3333	No	No	No	No	No	Yes	Yes	850	0	5	0	30	12	0	0	12	0	30	42	Yes	No	7.7592
54	Male	59	T2D	Married	12	Low	Full-time employed	50	55	166	106	20	302	9.1	379	28	195	185	0.88	120	90	100	Yes	Yes	Yes	No	Yes	Yes	Yes	1700	0	0	0	0	0	30	0	7.5	22.5	0	30	No	No	3.1969
55	Male	46	T2D	Single	9	Low	Homemaker	37	120	146	137	56.3	200	10	150	43	96	82	2.09	110	70	83.3333	Yes	Yes	No	No	Yes	No	Yes	2550	0	0	0	60	60	0	0	60	0	60	120	No	No	5.94
56	Female	63	T2D	Married	0	Low	Homemaker	59	91	163	113	34.3	233	8.8	187	36	130	169	1.54	120	80	93.3333	Yes	Yes	No	No	Yes	Yes	Yes	1700	10	0	0	0	0	45	0	11.25	33.75	0	45	No	No	2.7322
57	Male	55	T2D	Married	12	Middle	Half-time employed	33	83	179	95	25.9	113	8	182	43	148	215	2.05	110	80	90	No	No	No	Yes	No	Yes	No	1700	15	0	0	0	0	0	0	0	0	0	0	Yes	Yes	8.2
58	Male	62	T2D	Single	3	Low	Unemployed	47	68	150	105	30.2	305	13.5	227	31	206	146	1.15	140	80	100	No	No	No	No	Yes	Yes	Yes	700	0	5	0	14	0	0	0	0	0	14	14	No	No	4.2695
60	Female	67	T2D	Single	6	Low	Unemployed	42	68	156	100	27.9	243	11.5	153	63	158	111	3.66	160	90	113.333	No	No	No	No	No	No	Yes	2550	0	0	0	50	54	0	0	54	0	50	104	No	No	5.8215
63	Female	69	T2D	Married	6	Low	Homemaker	38	111	156	134	45.6	299	8	191	66	186	242	3.89	160	80	106.667	Yes	No	No	Yes	Yes	Yes	Yes	1700	0	0	0	32	30	0	0	30	0	32	62	No	No	1.283
64	Female	47	T2D	Married	9	Middle	Half-time employed	43	107	157	127	43.4	330	13.2	198	30	151	124	1.06	120	70	86.6667	No	No	No	Yes	No	No	Yes	1700	10	0	0	0	0	50	0	12.5	37.5	0	50	Yes	No	2.4548
69	Female	80	T2D	Widowed	3	Low	Homemaker	64	69	145	110	32.8	320	21.1	236	47	128	347	2.36	140	80	100	Yes	No	Yes	Yes	Yes	Yes	Yes	1700	0	5	0	0	0	60	0	15	45	0	60	No	No	1.7349
70	Female	56	T2D	Married	6	Low	Homemaker	45	119	154	126	50.2	349	14.6	194	53	108	194	2.84	160	100	120	Yes	Yes	Yes	Yes	Yes	Yes	Yes	2550	0	5	60	0	60	0	0	60	60	0	120	No	No	5.94
74	Female	64	T2D	Married	6	Middle	Homemaker	46	67	145	109	31.9	99	7.5	178	48	163	193	2.43	140	80	100	Yes	Yes	Yes	Yes	Yes	Yes	Yes	1700	0	5	0	10	0	0	0	0	0	10	10	No	No	3.8085
75	Female	56	T2D	Married	9	Low	Homemaker	44	83	150	118	36.9	148	8.4	171	53	81	138	2.85	110	70	83.3333	Yes	Yes	No	Yes	Yes	No	Yes	2550	15	0	0	30	0	0	0	0	0	30	30	No	No	2.5026
76	Female	69	T2D	Married	2	Low	Homemaker	50	80	153	118	34.2	158	9.2	282	49	293	583	2.54	110	60	76.6667	Yes	No	No	No	Yes	Yes	No	1700	10	5	0	0	0	0	0	0	0	0	0	No	No	2.0618
77	Female	68	T2D	Widowed	6	Low	Homemaker	38	78	162	114	29.7	107	8.6	222	43	170	214	2.05	110	60	76.6667	Yes	No	No	Yes	Yes	Yes	Yes	1700	0	0	0	40	14	0	0	14	0	40	54	No	No	2.7524
78	Female	50	T2D	Married	1	Low	Full-time employed	30	87	152	111	37.7	224	9.8	214	59	193	119	3.31	140	80	100	Yes	No	No	No	Yes	Yes	Yes	2550	0	5	0	0	0	60	0	15	45	0	60	No	No	2.3612
81	Female	58	T2D	Single	15	Middle	Full-time employed	35	71	147	92	32.9	146	12.6	235	48	119	269	2.47	130	90	103.333	No	No	No	No	No	Yes	Yes	2550	0	5	0	28	24	0	0	24	0	28	52	Yes	No	5.9354
82	Female	63	T2D	Divorced	3	Low	Homemaker	55	71	150	100	31.6	187	9.4	208	48	170	214	2.47	120	80	93.3333	No	Yes	No	No	No	Yes	Yes	850	0	0	0	0	0	45	0	11.25	33.75	0	45	No	No	6.9786
83	Male	64	T2D	Single	6	Low	Unemployed	48	75	161	108	28.9	249	7.5	155	52	138	95	2.74	120	80	93.3333	Yes	No	Yes	Yes	Yes	No	Yes	850	0	5	0	36	24	0	0	24	0	36	60	No	No	3.8985
85	Female	58	T2D	Married	12	Middle	Half-time employed	48	82	134	102	45.7	126	6.6	126	30	244	127	1.09	120	80	93.3333	Yes	No	No	No	Yes	No	No	1700	5	0	0	0	0	0	0	0	0	0	0	No	No	4.9344
87	Female	86	T2D	Widowed	4	Low	Unemployed	57	62	150	98	27.5	143	7	218	34	158	97	0	160	70	100	Yes	No	Yes	Yes	Yes	Yes	Yes	850	0	0	0	24	45	0	0	45	0	24	69	No	No	5.074
89	Female	74	T2D	Married	0	Low	Homemaker	68	67	148	100	30.6	176	6.6	196	59	208	256	3.27	140	80	100	Yes	No	No	No	No	Yes	No	850	5	0	0	0	0	0	0	0	0	0	0	No	No	5.1144
91	Female	76	T2D	Widowed	4	Low	Homemaker	46	64	158	80	30.6	230	12.2	147	62	148	110	3.58	110	70	83.3333	No	No	No	No	Yes	No	Yes	1700	0	5	0	32	30	0	0	30	0	32	62	No	No	7.2358
92	Female	65	T2D	Widowed	3	Low	Homemaker	59	124	152	114	53.7	124	6	166	53	147	102	2.85	110	60	76.6667	No	No	Yes	Yes	Yes	No	No	1700	0	0	0	0	0	0	0	0	0	0	0	No	No	7.592
97	Male	45	T2D	Married	9	Middle	Full-time employed	37	82	163	104	30.9	146	10.3	127	34	96	203	1.33	100	70	80	Yes	No	No	No	Yes	Yes	Yes	1700	10	0	0	0	0	60	0	15	45	0	60	Yes	No	2.7157
99	Female	58	T2D	Married	2	Low	Homemaker	42	86	153	114	36.7	171	10.4	177	41	154	203	1.9	120	70	86.6667	Yes	Yes	No	No	Yes	Yes	Yes	1700	0	0	0	40	40	0	0	40	0	40	80	No	No	1.7606
102	Female	68	T2D	Married	6	Low	Homemaker	45	70	150	102	31.1	203	9	236	80	173	221	2.98	160	70	100	Yes	Yes	No	No	Yes	Yes	Yes	2550	15	0	0	0	0	46	0	11.5	34.5	0	46	No	No	3.612
104	Female	57	T2D	Married	6	Middle	Homemaker	39	90	153	122	38.5	181	8.2	200	38	154	127	1.66	160	80	106.667	Yes	No	No	No	Yes	No	Yes	1700	0	5	0	32	36	0	0	36	0	32	68	No	No	2.2528
106	Female	55	T2D	Widowed	0	Low	Homemaker	40	90	151	121	39.5	295	9.1	218	40	224	185	1.87	140	90	106.667	Yes	No	Yes	Yes	Yes	Yes	Yes	2550	0	0	0	40	42	0	0	42	0	40	82	No	No	1.8469
107	Male	64	T2D	Married	6	Low	Full-time employed	49	80	162	99	30.5	147	8.1	188	62	189	127	3.57	160	80	106.667	Yes	No	No	No	Yes	No	Yes	1700	10	5	0	14	0	0	0	0	0	14	14	No	No	4.3779
109	Female	69	T2D	Married	6	Middle	Homemaker	53	80	148	113	36.5	77	7.2	176	61	176	120	3.47	140	80	100	Yes	No	No	No	Yes	No	No	1700	10	10	0	0	0	0	0	0	0	0	0	No	No	3.6138
113	Male	44	T2D	Single	6	Middle	Full-time employed	35	67	166	100	24.3	311	10.3	240	32	159	424	1.17	100	60	73.3333	No	No	No	No	No	Yes	Yes	1700	10	0	0	0	0	24	0	6	18	0	24	No	No	6.4827
114	Male	55	T2D	Single	6	Middle	Full-time employed	45	87	171	104	27.7	220	12.1	229	72	144	326	4.34	130	80	96.6667	No	No	Yes	Yes	No	Yes	Yes	1700	15	0	20	0	0	0	0	0	20	0	20	Yes	No	5.1309
115	Female	62	T2D	Divorced	0	Low	Unemployed	32	97	148	118	44.3	167	9.3	214	54	211	179	2.93	140	80	100	Yes	No	No	No	Yes	Yes	Yes	2550	10	0	0	0	0	36	0	9	27	0	36	No	No	2.0067
116	Female	50	T2D	Single	0	Low	Unemployed	42	72	164	100	26.8	237	9.2	126	38	143	197	1.67	120	80	93.3333	Yes	No	No	No	Yes	Yes	Yes	2550	15	0	0	16	0	0	0	0	0	16	16	No	No	3.6818
117	Male	50	T2D	Married	11	Middle	Full-time employed	37	75	172	75	25.4	141	8.9	169	46	113	139	2.28	110	70	83.3333	Yes	No	No	Yes	Yes	No	Yes	2550	0	5	80	0	60	0	0	60	80	0	140	Yes	No	6.0971
119	Female	58	T2D	Married	3	Low	Unemployed	45	73	149	104	32.9	143	9.3	262	63	207	232	3.65	170	90	116.667	Yes	No	No	No	Yes	Yes	Yes	1700	10	0	0	0	0	36	0	9	27	0	36	No	No	3.2667
120	Female	67	T2D	Married	6	Low	Unemployed	37	50	151	89	21.9	174	7.8	150	62	189	284	3.54	150	90	110	Yes	No	Yes	Yes	Yes	Yes	Yes	1700	0	5	0	0	0	60	0	15	45	0	60	No	No	5.4432
121	Female	58	T2D	Married	9	Middle	Homemaker	51	71	156	101	20.6	88	7.5	189	27	163	160	0.06	120	80	93.3333	No	No	Yes	No	No	Yes	Yes	0	0	0	40	0	20	0	0	20	40	0	60	No	No	7.9355
122	Female	47	T2D	Married	12	Middle	Full-time employed	32	80	166	110	29	394	7.9	130	71	126	150	4.28	110	70	83.3333	Yes	No	No	Yes	Yes	No	No	1700	10	0	0	0	0	0	0	0	0	0	0	No	No	3.4981
123	Female	69	T2D	Single	2	Low	Homemaker	41	59	147	92	27.3	265	7.5	286	41	136	246	1.91	200	80	120	Yes	No	Yes	No	Yes	Yes	Yes	1700	10	0	0	0	0	42	0	10.5	31.5	0	42	No	No	5.3385
125	Male	63	T2D	Married	9	Low	Unemployed	33	86	165	114	31.2	187	7.9	129	54	107	178	2.91	170	80	110	Yes	No	No	No	Yes	Yes	No	1700	0	5	0	0	0	0	0	0	0	0	0	No	No	3.1381
128	Female	45	T2D	Divorced	9	Middle	Homemaker	35	80	156	100	32.9	226	8	210	46	86	200	2.31	150	90	110	No	No	No	Yes	No	Yes	No	1700	5	0	0	0	0	0	0	0	0	0	0	No	No	7.75
129	Female	57	T2D	Single	13	Middle	Homemaker	44	80	162	121	30.5	222	10.8	241	27	167	461	0.86	140	70	93.3333	Yes	No	No	Yes	No	Yes	Yes	2550	0	0	0	0	66	0	0	66	0	0	66	No	No	0.9102
131	Male	58	T2D	Married	0	Low	Half-time employed	40	68	153	98	29.1	156	10.4	205	60	125	115	3.36	120	80	93.3333	No	No	No	No	No	Yes	Yes	2550	10	0	0	0	0	45	0	11.25	33.75	0	45	Yes	No	6.6076
133	Female	73	T2D	Married	3	Middle	Homemaker	50	65	156	96	26.7	197	9.1	245	41	116	186	1.88	130	80	96.6667	No	No	No	Yes	No	Yes	No	1700	10	10	0	0	0	0	0	0	0	0	0	No	No	7.5039
134	Male	47	T2D	Married	16	Middle	Full-time employed	35	74	178	144	23.4	205	9.6	146	35	138	134	1.41	130	80	96.6667	No	No	No	No	No	No	Yes	850	0	0	0	40	45	0	0	45	0	40	85	Yes	No	2.9084
136	Male	55	T2D	Divorced	9	Low	Unemployed	35	78	166	95	28.3	130	13.43	148	29	165	201	0.21	120	80	93.3333	Yes	No	No	Yes	No	Yes	Yes	2550	15	0	0	20	0	0	0	0	0	20	20	No	No	1.80107
137	Female	46	T2D	Married	9	Low	Homemaker	46	86	152	100	37.2	111	7.04	227	58	171	177	3.24	120	80	93.3333	No	No	Yes	No	No	Yes	No	0	0	0	0	0	0	0	0	0	0	0	0	No	No	8.27896
138	Female	57	T2D	Single	11	Low	Homemaker	44	52	158	92	20.8	496	10	220	41	196	190	1.94	110	70	83.3333	No	Yes	Yes	No	No	Yes	Yes	0	0	0	0	0	0	0	0	0	0	0	0	No	No	7.368
139	Male	56	T2D	Married	3	Low	Half-time employed	43	69	157	94	27.6	176	7.8	167	36	190	133	1.49	110	70	83.3333	No	No	No	No	No	No	No	1700	15	0	0	0	0	0	0	0	0	0	0	No	No	8.4002
140	Female	48	T2D	Married	9	Middle	Half-time employed	46	70	162	100	26.7	210	7.8	179	35	209	160	1.45	120	70	86.6667	No	No	Yes	Yes	No	Yes	Yes	1700	0	0	0	0	0	0	0	0	0	0	0	No	No	7.8602
141	Male	38	T2D	Married	9	Low	Full-time employed	36	57	165	98	20.6	446	14.6	219	38	157	230	0.15	90	50	63.3333	No	No	No	No	No	Yes	Yes	1700	15	0	0	0	0	0	0	0	0	0	0	No	Yes	4.2934
143	Female	85	T2D	Married	0	Low	Unemployed	35	50.5	154	92	21.3	77	6	186	41	137	95	1.88	140	60	86.6667	Yes	No	Yes	No	No	No	Yes	0	0	0	0	0	0	0	0	0	0	0	0	No	No	6.165
144	Female	69	T2D	Married	0	Low	Unemployed	44	54.3	148	97	24.8	111	6.6	219	40	152	148	0.24	130	80	96.6667	Yes	No	Yes	No	No	Yes	Yes	1700	10	0	0	10	0	0	0	0	0	10	10	No	No	5.3844
145	Female	60	T2D	Divorced	2	Low	Unemployed	45	62	146	94	25.5	249	10.1	163	23	173	78	0.51	110	60	76.6667	No	No	No	No	No	No	Yes	1700	10	0	0	0	0	50	0	12.5	37.5	0	50	No	No	7.1329
146	Female	62	T2D	Married	2	Low	Unemployed	42	69	154	104	29.1	199	8.2	195	53	150	187	2.81	130	70	90	Yes	No	Yes	No	Yes	Yes	Yes	1700	10	10	0	22	0	0	0	0	0	22	22	No	No	3.8728
147	Male	59	T2D	Married	0	Low	Unemployed	35	77	168	105	27.3	132	8.9	180	57	111	131	3.18	120	80	93.3333	Yes	No	No	Yes	Yes	No	No	1700	10	0	0	0	0	0	0	0	0	0	0	Yes	No	3.3971
149	Female	65	T2D	Married	6	Low	Unemployed	37	69.5	158	95	27.8	134	7.6	224.8	39	155	104	1.78	110	70	83.3333	Yes	No	Yes	No	Yes	Yes	Yes	0	0	0	0	22	15	0	0	15	0	22	37	No	No	5.0134
150	Female	81	T2D	Widowed	6	Low	Unemployed	69	53	140	85	27	102	5.7	188	53	100	179	2.82	160	50	86.6667	Yes	No	No	No	Yes	Yes	No	0	5	0	0	0	0	0	0	0	0	0	0	No	No	6.9603
152	Female	51	T2D	Divorced	9	Low	Homemaker	44	71	161	97	29.3	222	8.8	236	71	104	241	4.25	120	70	86.6667	Yes	No	No	No	Yes	No	Yes	0	0	0	0	0	0	0	0	0	0	0	0	No	No	5.94
155	Female	66	T2D	Married	15	Middle	Homemaker	42	68	146	73	32	159	7	300	48	159	161	2.48	130	80	96.6667	Yes	Yes	Yes	Yes	Yes	No	Yes	0	0	5	0	0	400	0	0	40	0	0	40	No	No	7.324
160	Male	38	T2D	Married	12	Middle	Half-time employed	33	105	172	97	35.5	170	6.9	206.4	58	208	117	3.21	120	80	93.3333	No	No	Yes	No	No	Yes	Yes	2550	0	0	0	20	0	0	0	0	0	20	20	Yes	Yes	5.94
162	Female	45	T2D	Married	8	Middle	Homemaker	33	75	160	90	29.3	255	10.8	257	28	95	735	0.93	130	70	90	No	No	No	No	No	Yes	No	2550	15	15	0	0	0	0	0	0	0	0	0	No	No	7.1072
163	Female	42	T2D	Married	0	Low	Half-time employed	41	71	161	97	29.3	179	7.6	262	33	159	214	1.26	110	80	90	No	No	No	No	No	No	No	1700	10	0	0	0	0	0	0	0	0	0	0	No	No	5.94
165	Female	56	T2D	Divorced	0	Low	Homemaker	47	63	164	93	23.4	287	10	276	33	167	357	1.26	90	60	70	No	No	No	No	No	Yes	Yes	1700	10	0	40	0	0	0	0	0	40	0	40	No	No	7.278
166	Male	77	T2D	Married	9	Low	Unemployed	72	80	168	104	28.3	210	8	148	44	149	152	2.15	140	80	100	No	No	No	No	No	No	No	1700	20	0	0	0	0	0	0	0	0	0	0	Yes	Yes	7.39
167	Female	55	T2D	Married	9	Middle	Homemaker	50	59	158	89	23.6	254	9	264	51	211	510	2.69	120	80	93.3333	Yes	No	No	No	No	Yes	No	1700	0	0	0	0	0	0	0	0	0	0	0	Yes	No	4.782
169	Male	34	T2D	Married	9	Middle	Full-time employed	33	67	180	87	20.7	413	12	239	29	117	188	1.01	130	70	90	No	No	No	No	No	No	Yes	1050	10	0	32	0	0	0	0	0	32	0	32	Yes	Yes	6.716
171	Female	71	T2D	Single	4	Low	Homemaker	56	59	156	103	24.2	136	14.4	258	72	229	192	4.32	120	70	86.6667	No	No	No	No	No	Yes	Yes	0	0	0	0	0	0	0	0	0	0	0	0	No	No	3.9536
172	Female	51	T2D	Single	6	Low	Full-time employed	36	59	153	92	25.2	110	8	144	37	128	181	1.63	100	70	80	No	No	No	Yes	No	Yes	Yes	850	0	0	55	0	15	0	0	15	55	0	70	No	No	8.47
173	Female	70	T2D	Divorced	2	Low	Homemaker	49	59	146	104	27.6	206	8	220	29	169	110	0.99	130	70	90	Yes	No	No	No	Yes	Yes	Yes	2550	15	0	30	0	0	0	0	0	30	0	30	No	No	3.983
174	Female	36	T2D	Married	12	Middle	Homemaker	33	75	159	106	29.7	97	13.4	208	53	60	574	2.88	120	70	86.6667	No	No	No	No	Yes	Yes	No	850	10	0	0	0	0	0	0	0	0	0	0	No	No	4.2346
178	Male	68	T2D	Divorced	4	Low	Unemployed	33	66	170	70	22.8	206	8.1	118	51	210	93	2.66	130	70	90	Yes	No	No	No	Yes	No	Yes	1700	0	5	0	20	0	0	0	0	0	20	20	Yes	Yes	5.94
179	Female	65	T2D	Widowed	0	Low	Unemployed	61	66	140	97	33.7	122	6	195	33	110	131	1.29	130	80	96.6667	Yes	No	No	No	No	No	No	0	0	0	0	0	0	0	0	0	0	0	0	No	No	5.94
181	Female	50	T2D	Married	1	Low	Unemployed	42	55	157	91	22.3	268	9.5	159	62	146	131	3.57	110	50	70	No	No	No	Yes	Yes	No	Yes	2550	15	0	50	0	0	0	0	0	50	0	50	No	No	7.7335
184	Female	39	T2D	Married	0	Low	Homemaker	32	69	151	97	29.9	175	7.9	194	45	202	204	2.2	100	80	86.6667	No	No	No	No	No	Yes	Yes	1700	0	0	0	0	0	0	0	0	0	0	0	Yes	No	5.94
185	Female	52	T2D	Single	1	Middle	Homemaker	49	69	149	96	31.1	228	9.8	159	39	183	170	1.78	120	80	93.3333	Yes	No	Yes	No	No	Yes	No	2550	15	0	0	0	0	0	0	0	0	0	0	No	No	3.7112
186	Female	70	T2D	Married	6	Low	Homemaker	59	52	143	90	25.4	209	8.5	193	68	154	148	4	140	80	100	Yes	No	No	Yes	Yes	No	Yes	1700	0	0	0	44	24	0	0	24	0	44	68	No	No	4.9675
187	Female	45	T2D	Married	9	Low	Homemaker	30	51	154	82	21.5	144	6.5	195	57	246	46	3.15	120	80	93.3333	No	No	No	Yes	No	No	No	850	5	0	35	0	0	0	0	0	35	0	35	No	No	10.1965
188	Female	63	T2D	Married	0	Low	Homemaker	48	52	145	90	24.7	193	8	206	48	163	87	2.42	160	100	120	Yes	No	No	No	No	No	Yes	1700	5	0	30	10	0	0	0	0	30	10	40	No	No	5.243
189	Female	47	T2D	Divorced	0	Low	Homemaker	35	92	153	117	39.3	214	6.5	129	59	108	144	3.33	110	80	90	No	No	No	Yes	No	No	No	850	5	0	0	0	0	0	0	0	0	0	0	No	No	7.0465
190	Female	53	T2D	Widowed	5	Low	Homemaker	49	62	167	90	22.2	193	8	134	69	122	122	4.07	130	80	96.6667	Yes	No	No	No	No	No	Yes	1700	10	0	0	0	0	0	0	0	0	0	0	No	No	5.243
191	Female	50	T2D	Married	9	Low	Homemaker	40	82	147	113	38	156	8.1	126	44	161	198	2.14	160	90	113.333	Yes	No	No	No	No	Yes	Yes	1700	10	0	0	28	0	0	0	0	0	28	28	No	No	3.1179
192	Female	52	T2D	Widowed	3	Low	Homemaker	42	79	162	107	30.1	171	7	290	24	201	87	0.6	140	70	93.3333	Yes	No	No	No	Yes	No	Yes	0	0	5	0	20	0	0	0	0	0	20	20	No	No	4.264
193	Male	63	T2D	Married	9	Middle	Half-time employed	43	90	174	105	29.7	159	7.9	167	39	115	102	1.76	150	90	110	No	No	No	No	No	No	No	1700	10	0	0	0	0	0	0	0	0	0	0	No	No	7.3551
194	Male	72	T2D	Single	14	Middle	Full-time employed	68	63	178	85	19.9	178	7.9	179	58	104	164	3.27	90	70	76.6667	No	Yes	No	No	No	Yes	No	850	5	0	0	0	0	0	0	0	0	0	0	No	No	9.1551
199	Female	42	T2D	Married	6	Low	Full-time employed	37	82	160	105	32	160	7	168	40	189	215	1.87	140	80	100	No	No	No	No	No	No	No	1700	0	0	0	0	0	0	0	0	0	0	0	No	No	7.851
200	Female	66	T2D	Divorced	3	Low	Full-time employed	48	63	145	93	30	184	8	248	26	272	183	0.7	140	90	106.667	Yes	No	No	No	Yes	Yes	No	2550	5	0	0	0	0	0	0	0	0	0	0	No	No	4.973
201	Male	44	T2D	Single	8	Low	Unemployed	31	74	155	103	30.8	196	8.5	212	41	165	293	1.88	140	90	106.667	No	No	Yes	Yes	Yes	Yes	Yes	1700	0	0	0	25	0	0	0	0	0	25	25	No	No	7.2045
202	Female	48	T2D	Married	6	Low	Homemaker	38	63.5	158	89	25.6	188	7.6	314	50	239	216	2.64	120	80	93.3333	No	No	No	No	No	Yes	Yes	1700	0	0	10	0	0	0	0	0	10	0	10	No	No	8.9604
203	Female	64	T2D	Married	4	Low	Homemaker	44	52	152	90	22.5	150	7.6	190	30	145	200	1.02	120	80	93.3333	Yes	No	No	No	No	Yes	Yes	500	5	0	0	0	0	0	20	0	0	20	20	No	No	5.4634
205	Female	62	T2D	Married	0	Middle	Homemaker	61	61	156	89	25.4	150	6.5	154	40	128	197	1.83	90	60	70	No	No	No	No	No	No	No	1000	10	0	0	0	0	0	0	0	0	0	0	No	No	9.5665
206	Female	57	T2D	Married	3	Middle	Homemaker	34	63	158	96	25.2	200	11.5	166	53	74	143	2.87	140	80	100	Yes	No	No	No	Yes	No	Yes	1700	0	5	30	0	0	0	0	0	30	0	30	No	No	2.7745
210	Female	58	T2D	Married	5	Low	Homemaker	42	72	140	100	36.7	272	9	250	44	145	156	2.16	130	80	96.6667	Yes	No	Yes	No	Yes	Yes	No	1700	15	0	0	0	0	0	0	0	0	0	0	No	No	3.792
211	Male	44	T2D	Married	3	Low	Unemployed	38	61	173	81	21.1	244	8	189	51	167	160	2.7	120	80	93.3333	No	No	No	No	No	Yes	Yes	1700	0	0	40	0	0	0	0	0	40	0	40	No	No	9.46
212	Male	71	T2D	Married	1	Low	Half-time employed	63	74	157	98	30	261	9.5	135	55	121	199	2.99	130	80	96.6667	Yes	No	No	No	Yes	Yes	Yes	850	0	0	40	0	0	0	0	0	40	0	40	No	No	3.6965
213	Female	58	T2D	Widowed	6	Middle	Homemaker	50	106	150	123	46.7	261	6.4	216	30	193	299	0	140	90	106.667	Yes	No	Yes	Yes	Yes	Yes	No	1700	15	0	0	0	0	0	0	0	0	0	0	No	No	3.1546
216	Female	56	T2D	Widowed	9	Middle	Homemaker	44	79	145	115	37.6	161	11.6	169	42	91	356	2	90	60	70	No	No	No	No	Yes	Yes	Yes	0	0	0	26	0	0	0	0	0	26	0	26	No	No	4.4164
217	Male	44	T2D	Single	6	Middle	Unemployed	31	77	155	80	32.1	194	7.9	197	51	97	310	2.66	120	80	93.3333	No	No	No	No	No	No	No	1700	0	0	0	0	0	0	0	0	0	0	0	No	No	9.6051
218	Male	63	T2D	Married	6	Middle	Full-time employed	48	72	160	97	28.1	173	7	533	49	154	150	2.53	100	66	77.3333	No	No	No	No	No	Yes	No	850	15	0	0	0	0	0	0	0	0	0	0	No	Yes	8.571
220	Female	49	T2D	Married	0	Middle	Homemaker	41	81	150	85	35.6	192	7.8	281	60	117	216	3.36	130	80	96.6667	Yes	No	No	No	Yes	No	Yes	2550	0	0	0	20	0	0	0	0	0	20	20	No	No	5.8032
224	Female	59	T2D	Single	9	Middle	Unemployed	51	45	142	98	22.3	246	9.46	351.6	25	193	498	0.68	120	80	93.3333	No	No	No	Yes	No	Yes	No	2550	15	0	0	0	0	0	0	0	0	0	0	No	No	7.12554
225	Male	60	T2D	Widowed	9	Low	Unemployed	44	65	166	90	23.6	326	11	222	45	217	314	2.22	110	70	83.3333	Yes	No	Yes	Yes	Yes	No	Yes	1700	0	0	40	0	0	0	0	0	40	0	40	Yes	No	3.59
227	Male	63	T2D	Married	7	Middle	Half-time employed	48	92	168	118	32.7	96	5.6	145.2	51	110	106	2.71	130	70	90	Yes	No	No	No	Yes	No	Yes	0	0	0	0	0	0	0	0	0	0	0	0	No	No	4.0454
228	Female	57	T2D	Married	1	Low	Homemaker	30	76	148	105	34.7	262	9.5	120	53	136	109	2.85	130	80	96.6667	Yes	No	No	No	Yes	No	No	2500	15	0	0	0	0	0	0	0	0	0	0	No	No	3.0665
229	Male	42	T2D	Married	6	Low	Unemployed	30	73	163	95	27.5	116	9.2	247	67	152	420	3.94	120	80	93.3333	Yes	No	No	No	No	Yes	Yes	0	0	0	50	0	12	0	0	12	50	0	62	Yes	No	4.1318
231	Female	36	T2D	Single	3	Middle	Homemaker	32	83	154	106	35	324	11	157	31	122	211	1.13	180	80	113.333	No	No	No	No	No	No	No	1700	0	0	0	0	0	0	0	0	0	0	0	Yes	No	5.557
233	Female	77	T2D	Widowed	0	Middle	Homemaker	62	64	150	110	28.4	209	8	174	55	159	236	3.02	110	80	90	Yes	Yes	Yes	No	Yes	Yes	Yes	1700	30	5	10	0	0	0	0	0	10	0	10	No	No	3.443
234	Male	73	T2D	Married	0	Low	Unemployed	48	47	148	89	21.5	253	9.5	275	50	155	103	2.65	130	80	96.6667	Yes	No	No	No	Yes	No	No	1700	10	0	0	0	0	0	0	0	0	0	0	No	No	4.5065
238	Female	77	T2D	Married	6	Middle	Homemaker	59	64	155	97	26.6	237	9	203	48	155	175	2.44	120	80	93.3333	Yes	No	Yes	Yes	No	No	Yes	0	5	5	0	0	0	20	0	5	15	0	20	No	No	4.062
240	Female	49	T2D	Married	2	Middle	Unemployed	48	69	152	102	29.9	396	8	295	69	133	87	4.07	130	90	103.333	Yes	No	Yes	Yes	No	Yes	Yes	500	10	0	32	0	0	0	0	0	32	0	32	No	No	4.163
241	Male	42	T2D	Married	16	Middle	Full-time employed	41	88.5	172	102	30.1	280	10	202	45	170	311	2.25	120	80	93.3333	No	Yes	No	No	No	No	No	500	0	0	0	0	0	0	0	0	0	0	0	No	No	6.468
242	Male	67	T2D	Married	0	Middle	Full-time employed	44	57	169	84	20	225	9	277	41	202	213	1.88	140	90	106.667	Yes	No	Yes	Yes	Yes	No	Yes	2550	15	0	0	20	0	0	0	0	0	20	20	No	No	5.232
243	Male	50	T2D	Divorced	0	Low	Unemployed	35	58.5	144	93	28	158	6.5	147	26	168	100	0.75	100	70	80	No	No	No	No	No	No	No	1700	0	0	0	0	0	0	0	0	0	0	0	No	No	9.2065
244	Female	51	T2D	Married	10	Middle	Full-time employed	41	63.5	156	107	26.3	200	8	122	52	195	277	2.77	110	80	90	No	No	No	No	No	No	No	1700	10	0	0	0	5	0	0	5	0	0	5	No	No	7.12
245	Female	60	T2D	Widowed	5	Middle	Homemaker	42	50	144	88	24.1	132	6.4	166	34	263	200	0	110	80	90	No	No	No	No	No	Yes	Yes	0	0	5	0	0	0	36	0	9	27	0	36	No	No	9.7116
246	Female	69	T2D	Married	6	Low	Homemaker	62	67.5	147	92	31.5	112	6	127	53	114	167	2.85	130	80	96.6667	No	No	No	No	No	Yes	No	0	0	0	0	0	0	0	0	0	0	0	0	No	No	9.572
248	Female	57	T2D	Single	3	Low	Unemployed	44	62	152	88	27.3	273	10	136	54	265	231	2.94	110	80	90	Yes	Yes	No	Yes	No	No	No	1700	10	0	0	0	0	0	0	0	0	0	0	No	No	4.321
251	Male	40	T2D	Single	9	Low	Unemployed	30	51.5	187	72.5	14.9	80	8.5	169	55	172	107	3.02	115	90	98.3333	No	No	No	Yes	No	No	Yes	0	0	0	0	0	0	30	0	7.5	22.5	0	30	No	Yes	9.9495
254	Male	50	T2D	Married	6	Low	Half-time employed	30	66.5	168	86	23.7	226	8.1	231	37	208	327	1.56	120	80	93.3333	No	No	No	No	No	No	No	0	10	0	0	0	0	0	0	0	0	0	0	No	No	5.94
255	Female	71	T2D	Widowed	2	Low	Homemaker	51	80	158	113	32.1	122	7.54	204	44	116	152	2.16	130	80	96.6667	No	No	No	Yes	No	Yes	Yes	0	10	5	20	0	0	10	0	2.5	27.5	0	30	No	No	6.83346
259	Male	61	T2D	Married	3	Low	Half-time employed	53	62	160	88	24.2	104	6.6	200	31	232	159	1.12	120	60	80	No	No	No	Yes	No	Yes	No	0	0	0	0	0	0	0	0	0	0	0	0	No	No	9.6014
260	Female	49	T2D	Married	9	Low	Homemaker	49	60	150	72	26.7	157	6.5	287	29	138	259	1	110	70	83.3333	Yes	Yes	Yes	No	Yes	No	Yes	0	0	0	0	0	0	0	0	0	0	0	0	No	No	7.6895
261	Male	56	T2D	Married	9	Middle	Homemaker	51	41	150	79	18.2	176	7.07	303	22	181	208	0.45	120	80	93.3333	No	No	No	Yes	Yes	Yes	No	1700	12.5	0	0	0	0	0	0	0	0	0	0	No	No	10.1524
262	Male	64	T2D	Married	6	Middle	Half-time employed	44	66	155	95	27.5	204	9.8	129	37	112	360	1.56	150	80	103.333	No	No	No	Yes	No	No	No	0	0	0	0	0	0	0	0	0	0	0	0	No	No	5.94
263	Male	65	T2D	Divorced	9	Middle	Full-time employed	45	74	164	104	27.5	197	5.6	216	40	230	172	1.84	140	80	100	No	No	Yes	Yes	No	Yes	Yes	2550	0	0	0	0	0	0	33	0	0	33	33	No	Yes	8.7124
264	Female	44	T2D	Married	9	Middle	Half-time employed	32	74	150	100	32.9	175	7	196	49	104	338	2.56	110	70	83.3333	No	Yes	No	No	No	No	Yes	0	0	0	0	20	0	0	0	0	0	20	20	No	No	8.301
265	Female	48	T2D	Married	12	Middle	Half-time employed	43	63	150	89	28	200	10	500	58	225	385	3.2	120	70	86.6667	No	Yes	No	Yes	No	Yes	No	0	0	0	0	0	0	0	0	0	0	0	0	No	No	7.638
266	Male	40	T2D	Divorced	10	Low	Full-time employed	32	105	168	110	37.2	295	10	319	62	87	-86	3.54	120	90	100	No	No	No	No	No	No	No	1700	10	0	0	0	0	0	0	0	0	0	0	Yes	No	5.748
268	Female	66	T2D	Married	3	Middle	Homemaker	50	64	153	95	27.3	228	8.8	179	41	177	96	1.9	130	90	103.333	Yes	Yes	No	Yes	Yes	No	Yes	2550	0	0	0	0	50	0	0	50	0	0	50	No	No	4.3522
269	Female	64	T2D	Divorced	9	Middle	Homemaker	37	61.5	147	98	28.7	110	8.6	276	31	100	212	1.12	120	70	86.6667	Yes	No	No	Yes	No	Yes	Yes	0	0	5	20	0	0	20	0	5	35	0	40	No	No	4.1924
270	Female	54	T2D	Widowed	3	Middle	Half-time employed	34	72	155	98	30	86	7.7	225	58	118	109	3.23	110	80	90	No	No	No	Yes	No	Yes	Yes	0	0	0	60	0	0	0	0	0	60	0	60	No	No	8.0953
271	Male	78	T2D	Widowed	0	Middle	Unemployed	68	71	160	102	28.1	108	7.2	345	61	144	418	3.45	130	80	96.6667	Yes	No	No	Yes	No	Yes	No	1700	0	0	0	0	0	0	0	0	0	0	0	No	No	4.6038
273	Male	60	T2D	Married	4	Middle	Half-time employed	42	85	179	82	26.5	359	7.4	184	27	124	182	0.79	130	90	103.333	Yes	No	Yes	Yes	No	Yes	Yes	0	0	0	60	0	0	0	0	0	60	0	60	No	No	6.2936
274	Male	58	T2D	Married	9	Low	Half-time employed	47	65	160	88	25.4	169	9.41	167	57	132	98	3.15	130	80	96.6667	No	No	Yes	No	No	No	No	500	0	0	0	0	0	0	0	0	0	0	0	No	No	8.05309
275	Female	56	T2D	Married	4	Middle	Half-time employed	41	64	189	79	17.9	421	12	324	46	272	473	2.29	120	40	66.6667	No	No	Yes	Yes	Yes	No	No	2550	15	0	0	0	0	0	0	0	0	0	0	No	No	7.436
277	Female	48	T2D	Married	6	Middle	Homemaker	43	74	158	101	29.6	140	4.5	146	42	87	273	2.02	120	80	93.3333	No	No	Yes	No	No	Yes	Yes	1700	10	0	0	0	0	0	36	0	0	36	36	No	No	9.5885
278	Female	47	T2D	Married	9	Middle	Homemaker	40	66.5	150	91	29.8	155	6	44	52	139	91	2.78	120	80	93.3333	No	No	Yes	Yes	No	No	No	1700	5	0	0	0	0	0	0	0	0	0	0	No	No	9.662
279	Male	59	T2D	Married	6	Middle	Full-time employed	39	87.5	170	105	30.5	151	6.5	176	67	177	281	3.96	120	70	86.6667	No	No	No	Yes	No	No	Yes	2550	0	0	0	0	0	40	0	10	30	0	40	No	No	8.1265
280	Male	61	T2D	Single	6	Low	Full-time employed	56	87.5	160	105	34.4	148	6.7	268	28	210	374	0.86	110	80	90	No	No	No	No	No	No	Yes	1700	0	0	0	0	0	0	28	0	0	28	28	Yes	No	8.0163
281	Male	58	T2D	Married	6	Middle	Half-time employed	47	65	160	88	25.4	165	6.5	198	67	202	288	3.94	120	80	93.3333	No	No	Yes	No	No	No	Yes	1650	15	0	10	0	0	0	0	0	10	0	10	No	No	9.6565
282	Female	49	T2D	Married	12	Middle	Homemaker	39	61	148	90	27.9	154	8.7	183	64	224	137	3.7	110	80	90	No	No	No	Yes	Yes	No	Yes	1100	10	0	0	0	0	0	28	0	0	28	28	No	No	8.2643
283	Female	69	T2D	Divorced	2	Middle	Homemaker	49	58.3	149	90	26	154	8.28	183	76	134	136	4.65	140	70	93.3333	No	No	No	No	No	No	Yes	2550	5	0	0	0	0	0	10	0	0	10	10	No	No	8.49572
285	Female	55	T2D	Widowed	0	Low	Half-time employed	45	66	150	105	29.3	306	10.676	242	55	191	233	3.02	110	70	83.3333	Yes	Yes	No	No	Yes	Yes	No	1100	0	0	0	0	0	0	0	0	0	0	0	No	No	2.41852
287	Female	53	T2D	Divorced	6	Middle	Homemaker	40	69	157	97	28	273	11.1	272	40	156	279	1.83	140	80	100	No	No	No	Yes	No	No	Yes	0	10	0	15	0	15	0	0	15	15	0	30	No	No	6.3119
288	Female	42	T2D	Married	9	Middle	Homemaker	39	91	158	101	36.5	154	6.98	177	61	168	67	3.47	120	80	93.3333	No	No	No	Yes	No	No	No	1700	10	0	0	0	0	0	0	0	0	0	0	No	No	8.22202
291	Female	67	T2D	Single	1	Low	Homemaker	57	51	143	90	24.9	90	5	219	81	183	129	2.5	110	70	83.3333	Yes	Yes	No	Yes	No	No	No	1275	0	0	0	0	0	0	0	0	0	0	0	No	No	6.896
295	Female	60	T2D	Widowed	9	Middle	Homemaker	48	67	148	96	30.6	136	6.7	212	21	199	130	0.34	150	80	103.333	No	No	No	No	No	Yes	Yes	2550	15	0	0	0	16	32	0	24	24	0	48	No	No	8.8263
296	Female	70	T2D	Widowed	9	Middle	Homemaker	53	52	144	98	25.1	85	5.3	159	56	165	123	3.09	130	70	90	Yes	No	Yes	Yes	No	No	Yes	0	0	5	0	0	0	0	15	0	0	15	15	No	No	6.0107
299	Female	64	T2D	Married	6	Middle	Homemaker	34	67	147	93	31	111	8.7	173	30	180	250	1.08	140	80	100	No	No	Yes	No	No	Yes	Yes	0	0	5	0	0	0	0	14	0	0	14	14	No	No	7.9943
300	Female	49	T2D	Married	9	Middle	Homemaker	32	62	155	85	25.8	132	4.5	169	36	144	109	1.52	110	70	83.3333	Yes	Yes	Yes	Yes	No	No	Yes	1700	0	0	0	0	0	0	25	0	0	25	25	No	No	7.6215
301	Male	70	T2D	Married	18	High	Unemployed	70	80	166	98	29	144	14.1	243	47	88	454	2.36	130	80	96.6667	No	No	No	No	No	Yes	No	0	0	0	0	0	0	0	0	0	0	0	0	No	Yes	4.5689
303	Male	67	T2D	Married	16	Middle	Unemployed	36	50	156	86	20.5	153	8.1	137	49	110	99	2.54	110	70	83.3333	Yes	No	No	Yes	No	No	No	500	2.5	0	0	0	0	0	0	0	0	0	0	Yes	No	5.94
304	Female	48	T2D	Married	4	Low	Homemaker	48	80	153	97	34.2	193	8.4	160	43	226	567	2.07	120	70	86.6667	Yes	No	Yes	No	No	Yes	No	0	0	0	0	0	0	0	0	0	0	0	0	No	No	4.3926
306	Male	54	T2D	Married	6	Low	Half-time employed	44	110	175	113	35.9	162	7.4	186	28	233	180	0.92	140	80	100	Yes	No	Yes	Yes	No	No	No	0	0	0	0	0	0	0	0	0	0	0	0	Yes	No	3.5036
308	Male	67	T2D	Married	3	Middle	Half-time employed	64	72	151	114	31.6	127	5	289	39	192	169	1.74	130	80	96.6667	No	Yes	Yes	Yes	No	Yes	Yes	2550	10	0	0	0	0	0	30	0	0	30	30	No	No	8.143
309	Male	67	T2D	Widowed	0	Middle	Unemployed	45	45	160	73	17.6	144	7.181	167	65	244	136	3.76	140	80	100	No	No	No	Yes	No	No	Yes	850	0	5	24	0	0	0	0	0	24	0	24	No	Yes	10.6313
310	Female	59	T2D	Married	6	Middle	Homemaker	37	66	140	96	33.7	222	9.4	82	48	199	269	2.47	160	80	106.667	Yes	No	No	Yes	Yes	No	Yes	0	0	5	0	0	10	0	0	10	0	0	10	No	No	3.9316
315	Male	72	T2D	Married	6	Middle	Unemployed	46	50	156	98	20.5	199	7.8	157	78	158	107	3.79	160	90	113.333	Yes	No	Yes	No	Yes	No	Yes	0	0	5	0	0	0	0	12	0	0	12	12	No	No	4.6332
316	Female	72	T2D	Widowed	6	Low	Homemaker	52	50	152	81	21.6	119	6.8	155	41	167	132	1.91	120	80	93.3333	Yes	No	Yes	No	Yes	No	Yes	0	0	5	0	0	0	0	18	0	0	18	18	No	No	6.7142
317	Male	60	T2D	Married	12	Middle	Half-time employed	35	63	155	92	26.2	103	6.2	239	31	105	155	1.14	120	80	93.3333	Yes	No				Yes	Yes	1700	15	0	0	0	0	0	0	0	0	0	0	No	No	6.0548
319	Female	52	T2D	Single	6	Middle	Homemaker	34	63.5	151	92	27.9	77	6.5	188	36	131	164	1.54	120	80	93.3333	No	No	No	No	Yes	Yes	Yes	1700	10	5	38	0	16	0	0	16	38	0	54	No	No	9.2965
321	Male	67	T2D	Widowed	6	Middle	Homemaker	47	62	146	95	29.1	196	10.8	301	61	90	293	3.48	130	70	90	Yes	Yes	Yes	Yes	Yes	Yes	Yes	850	0	0	0	40	0	0	0	0	0	40	40	No	No	3.2502
323	Male	53	T2D	Married	12	Middle	Half-time employed	38	79	168	93	28	101	5.7	171	69	115	117	4.1	120	70	86.6667	No	No	No	No	No	No	Yes	1700	0	5	0	0	0	0	28	0	0	28	28	No	No	9.6473
325	Male	50	T2D	Married	9	Middle	Half-time employed	35	70	167	64	25.1	111	6.95	177	48	198	137	2.47	130	70	90	No	No	Yes	Yes	No	No	Yes	1700	0	0	42	0	0	0	0	0	42	0	42	No	No	11.5686
327	Female	56	T2D	Widowed	5	Middle	Homemaker	44	73	159	98	28.9	298	12	118	37	266	393	1.59	120	70	86.6667	No	No	No	Yes	No	No	Yes	850	0	0	0	0	0	0	0	0	0	0	0	No	No	5.726
328	Male	62	T2D	Married	8	Middle	Half-time employed	60	75.5	168	93	26.8	98	5.5	131	57	200	92	3.12	140	90	106.667	Yes	No	No	No	Yes	No	No	1700	0	0	0	0	0	0	0	0	0	0	0	No	Yes	6.3505
329	Female	53	T2D	Married	6	Low	Homemaker	30	67	153	98	28.6	93	6.2	183	41	141	127	1.92	120	70	86.6667	No	No	No	No	No	No	Yes	1100	0	0	0	40	0	0	0	0	0	40	40	No	No	8.9218
330	Female	63	T2D	Married	6	Low	Homemaker	53	56	148	91	25.6	88	7.2	157	29	170	280	0.96	110	80	90	Yes	No	No	No	Yes	Yes	No	1700	0	0	0	0	0	0	0	0	0	0	0	No	No	5.5938
331	Male	74	T2D	Married	13	Middle	Unemployed	61	70	170	100	24.2	109	6	129.2	53	166	91	2.84	110	60	76.6667	Yes	No	No	No	No	No	No	2550	0	0	0	0	0	0	0	0	0	0	0	Yes	No	5.445
332	Female	60	T2D	Married	9	Middle	Homemaker	50	67	155	90	27.9	144	6.3	178	33	182	428	1.27	120	60	80	Yes	No	No	Yes	Yes	Yes	Yes	1700	0	5	0	28	0	0	0	0	0	28	28	No	No	6.1797
333	Female	48	T2D	Married	6	Middle	Homemaker	36	62	158	90	24.9	148	6.9	221	56	63	240	3.05	120	70	86.6667	No	No	No	No	No	No	Yes	0	0	0	0	0	0	0	0	0	0	0	0	No	No	9.2561
334	Female	71	T2D	Married	6	Middle	Homemaker	55	64	148	100	29.2	119	6	235	50	129	230	2.58	130	60	83.3333	No	No	No	No	No	No	No	850	0	5	0	0	0	0	0	0	0	0	0	No	No	8.852
335	Female	46	T2D	Single	6	Middle	Half-time employed	41	98.6	143	116.5	48.2	135	6.5	153	64	84	137	3.71	120	70	86.6667	No	Yes	No	Yes	No	No	No	1500	15	5	0	0	0	0	0	0	0	0	0	No	No	7.0915
336	Female	52	T2D	Single	3	Middle	Half-time employed	37	67	153	99	28.6	157	9.4	260	46	163	363	2.3	120	70	86.6667	Yes	No	No	Yes	Yes	Yes	Yes	100	10	0	0	0	0	0	26	0	0	26	26	No	No	3.6616
337	Female	57	T2D	Widowed	4	Middle	Homemaker	44	47.6	147	89	22	65	3.6	264	61	156	191	3.51	110	70	83.3333	No	No	No	Yes	No	No	No	0	0	0	0	0	0	0	0	0	0	0	0	No	No	5.94
338	Female	60	T2D	Divorced	11	Middle	Unemployed	52	54.5	162	88	20.8	161	7.4	152	54	105	214	2.92	110	70	83.3333	No	No	No	Yes	No	No	No	0	5	5	0	0	0	0	0	0	0	0	0	No	No	9.1606
339	Female	52	T2D	Married	12	Middle	Homemaker	51	51	156	88	21	150	5.462	188	38	104	102	1.66	150	90	110	Yes	No	Yes	Yes	Yes	No	Yes	1700	0	0	0	0	0	0	0	0	0	0	0	No	No	6.82144
340	Female	48	T2D	Married	16	Middle	Homemaker	41	69	154	98	29.1	94	4.642	183	57	133	161	3.18	140	70	93.3333	Yes	No	No	Yes	Yes	Yes	Yes	850	10	5	0	0	0	0	30	0	0	30	30	No	No	6.37326
341	Female	57	T2D	Single	6	Low	Homemaker	44	102	150	145	45.3	165	5.6	166	59	148	246	3.31	130	80	96.6667	Yes	No	No	No	No	Yes	Yes	2550	0	5	0	0	30	0	30	30	0	30	60	No	No	1.6154
342	Female	64	T2D	Married	12	Low	Unemployed	54	63.5	162	102	24.2	77	4.6	258.6	47	208	188	2.35	100	70	80	No	No	Yes	Yes	No	Yes	Yes	1700	0	10	0	0	0	0	40	0	0	40	40	No	Yes	9.4434
343	Female	86	T2D	Widowed	1	Low	Unemployed	51	56	145	96	26.6	180	8.3	273	48	234	414	2.45	90	60	70	Yes	No	No	Yes	No	Yes	No	1700	0	0	0	0	0	0	0	0	0	0	0	No	No	4.5377
345	Female	65	T2D	Widowed	6	Middle	Homemaker	55	65	153	96	27.8	113	6.7	184	42	153	296	2.02	120	80	93.3333	Yes	No	Yes	Yes	Yes	Yes	Yes	1700	0	0	0	48	48	0	0	48	0	48	96	No	No	5.4193
347	Female	60	T2D	Married	4	Low	Homemaker	55	52	138	97	27.3	105	5.5	213	68	240	170	3.99	90	80	83.3333	No	No	No	No	No	Yes	No	850	0	0	0	0	0	0	0	0	0	0	0	No	No	9.3975
348	Female	62	T2D	Married	3	Middle	Homemaker	37	57.5	148	96	26.3	133	6.2	61	42	81	56	2.01	130	90	103.333	Yes	No	Yes	Yes	Yes	No	Yes		0	10	0	0	0	0	10	0	0	10	10	No	No	5.6948
349	Female	61	T2D	Married	3	Middle	Homemaker	51	58	146	90	27.2	124	7.2	77	54	98	61	2.93	130	70	90	Yes	No	No	Yes	Yes	No	No	2550	0	5	0	0	0	0	0	0	0	0	0	No	No	5.6838
350	Female	88	T2D	Widowed	2	Middle	Homemaker	75	52.3	142	105	25.9	123	5.3	176	40	274	126	1.86	110	70	83.3333	No	No	No	No	No	No	No	850	0	0	0	0	0	0	0	0	0	0	0	No	No	8.7877
354	Female	59	T2D	Married	0	Low	Homemaker	37	78	151	115	34.2	190	6.9	168	43	150	142	2.09	120	70	86.6667	Yes	No	Yes	No	No	No	No	2550	15	0	0	0	0	0	0	0	0	0	0	No	No	3.5991
356	Female	58	T2D	Married	0	Low	Homemaker	38	58	144	94	28	192	8.4	185	66	167	284	3.88	130	70	90	Yes	No	Yes	Yes	No	No	No	0	0	0	0	0	0	0	0	0	0	0	0	No	No	4.6626
357	Female	62	T2D	Widowed	0	Low	Homemaker	52	64	146	98	30	199	8.7	260	43	208	202	2.04	110	60	76.6667	No	No	No	No	No	No	Yes	1700	10	0	0	0	0	0	10	0	0	10	10	Yes	No	7.5443
359	Female	67	T2D	Married	6	Low	Homemaker	51	67	148	97	30.6	142	5.8	168	69	117	241	4.13	130	70	90	No	No	No	No	No	Yes	Yes	1700	0	0	0	0	0	52	0	13	39	0	52	No	No	9.2322
363	Female	79	T2D	Divorced	4	Low	Homemaker	62	64	151	92	28.1	92	5.9	100	47	133	310	2.37	120	70	86.6667	Yes	No	No	Yes	Yes	Yes	Yes	850	0	5	0	24	0	0	0	0	0	24	24	No	No	6.2201
365	Female	57	T2D	Married	6	Low	Homemaker	44	73	149	96	32.9	110	6.5	160	39	91	214	1.73	130	80	96.6667	Yes	No	Yes	No	No	Yes	No	2550	15	5	0	0	0	0	0	0	0	0	0	No	No	5.5295
367	Female	56	T2D	Married	3	Low	Homemaker	51	68	148	100	31	119	5.4	211	47	191	158	2.34	110	70	83.3333	Yes	No	No	No	No	Yes	Yes	850	0	5	0	20	0	0	0	0	0	20	20	No	No	5.7756
368	Male	53	T2D	Married	12	Middle	Half-time employed	41	85	172	103	28.7	91	5	155	77	145	62	2.75	110	60	76.6667	Yes	No	No	Yes	No	No	Yes	1700	0	5	0	10	0	0	0	0	0	10	10	Yes	No	5.726
370	Male	56	T2D	Married	9	Middle	Unemployed	49	70	164	97	26	81	6.9	151	55	181	102	2.99	140	70	93.3333	Yes	No	No	Yes	Yes	No	No	2550	15	0	0	0	0	0	0	0	0	0	0	No	No	5.2191
371	Female	84	T2D	Widowed	3	Middle	Homemaker	72	61.5	154	95	25.9	110	5.6	161	61	130	130	3.43	140	50	80	Yes	No	No	No	No	No	No	1700	0	0	0	0	0	0	0	0	0	0	0	No	No	6.1154
374	Female	49	T2D	Married	8	Low	Homemaker	34	104	162	123	39.6	187	8.2	201	64	210	40	3.68	140	100	113.333	Yes	No	No	No	Yes	No	No	1700	0	0	0	0	0	0	0	0	0	0	0	No	No	2.1628
375	Male	56	T2D	Widowed	9	Middle	Half-time employed	43	80	168	99	28.3	254	10.5	319	60	183	266	3.41	130	70	90	Yes	No	Yes	Yes	Yes	No	Yes	1700	0	0	40	0	0	0	0	0	40	0	40	No	No	3.0555
376	Female	38	T2D	Divorced	12	Middle	Half-time employed	37	54	156	82	22.2	367	14.1	230	54	93	287	2.93	90	60	70	No	No	No	Yes	No	No	Yes	2550	15	0	0	0	0	0	2	0	0	2	2	No	No	6.0089
379	Male	63	T2D	Single	7	Low	Unemployed	63	81	163	106	30.5	264	11	315	50	208	308	2.61	145	80	101.667	Yes	No	No	No	Yes	No	No	1700	10	0	0	0	0	0	0	0	0	0	0	Yes	No	2.15
380	Female	57	T2D	Single	0	Low	Homemaker	49	57.4	144	94	27.7	186	8	205	63	173	408	3.63	110	60	76.6667	No	No	No	Yes	No	No	No	1700	10	0	0	0	0	0	0	0	0	0	0	No	No	8.29
381	Male	67	T2D	Married	6	Low	Half-time employed	49	79.7	168	107	28.2	125	8.1	165	40	152	126	1.8	125	75	91.6667	Yes	No	No	Yes	Yes	No	Yes	2550	10	5	0	0	0	0	40	0	0	40	40	Yes	No	3.6579
382	Female	57	T2D	Divorced	9	Low	Half-time employed	44	84	155	95	35	115	5.8	234	49	192	181	2.55	110	70	83.3333	No	No	No	No	No	No	No	850	0	0	0	0	0	0	0	0	0	0	0	Yes	Yes	9.4122
384	Male	52	T2D	Married	9	Middle	Half-time employed	32	54.5	172	77	18.4	294	13.9	229	56	152	163	3.04	90	60	70	No	No	No	Yes	No	Yes	Yes	1700	0	0	0	12	0	0	0	0	0	12	12	Yes	No	6.5691
385	Female	58	T2D	Married	9	Middle	Homemaker	35	62.5	147	96	28.9	113	7.6	179	72	86	104	4.33	100	80	86.6667	Yes	No	No	No	Yes	No	Yes	2550	0	5	0	34	24	0	0	24	0	34	58	No	No	4.9234
386	Female	57	T2D	Widowed	7	High	Half-time employed	38	59.5	149	96	26.8	168	7.5	135	62	139	186	3.51	105	65	78.3333	No	No	No	Yes	No	Yes	No	1700	0	0	0	0	0	0	0	0	0	0	0	No	Yes	8.3855
388	Female	47	T2D	Married	9	Middle	Homemaker	32	74.8	158	99	30	147	7	243	53	229	191	2.83	140	90	106.667	No	No	No	Yes	No	No	Yes	1700	15	0	0	0	0	0	16	0	0	16	16	No	No	8.391
389	Female	59	T2D	Divorced	9	Middle	Homemaker	46	82	151	105	36	134	6.5	195	37	204	110	1.56	130	50	76.6667	No	No	No	Yes	No	No	Yes	1000	5	0	32	0	0	0	0	0	32	0	32	No	No	8.1265
390	Female	64	T2D	Married	6	Middle	Homemaker	64	83.5	150	109	37.1	132	6.5	79	58	227	133	3.22	100	70	80	Yes	No	No	No	Yes	No	No	1700	0	0	0	0	0	0	0	0	0	0	0	No	No	4.3595
391	Male	43	T2D	Married	9	Middle	Full-time employed	33	107	177	123	34.2	125	6	263	35	144	415	1.45	120	80	93.3333	No	No	No	Yes	No	No	No	1700	5	0	0	0	0	0	0	0	0	0	0	No	No	6.782
392	Male	44	T2D	Married	9	Middle	Half-time employed	33	100.5	189	108	28.1	155	7.7	132	52	153	139	2.76	110	70	83.3333	No	Yes	No	Yes	No	No	No	1700	0	0	0	0	0	0	0	0	0	0	0	No	No	7.1953
394	Female	64	T2D	Divorced	6	Low	Half-time employed	56	62.5	146	94	29.3	146	6.5	208	47	198	590	2.35	130	80	96.6667	No	No	No	Yes	Yes	Yes	Yes	2550	0	5	0	0	0	0	30	0	0	30	30	No	No	9.1165
395	Male	63	T2D	Married	2	Low	Full-time employed	35	57	167	89	20.4	218	8.3	133	51	206	59	2.67	140	70	93.3333	Yes	No	Yes	Yes	Yes	No	Yes	1700	0	0	0	0	0	12	30	3	9	30	42	Yes	No	5.1677
398	Male	40	T2D	Single	14	Low	Unemployed	32	58	173	88	19.4	182	8	103	39	201	112	1.75	120	80	93.3333	No	No	Yes	Yes	No	No	Yes	0	0	0	0	0	40	0	0	40	0	0	40	No	No	8.83
400	Female	53	T2D	Married	3	Low	Homemaker	30	51	149	84	23	93	7.9	180	64	144	120	3.69	120	80	93.3333	Yes	No	Yes	Yes	Yes	No	Yes	2550	15	0	0	0	0	0	14	0	0	14	14	No	No	5.8381
401	Female	69	T2D	Single	9	Low	Homemaker	48	51	146	85	23.9	205	8.6	251	59	81	233	3.3	120	80	93.3333	Yes	No	No	Yes	Yes	Yes	Yes	2550	10	0	0	0	0	0	20	0	0	20	20	No	No	5.3624
402	Female	61	T2D	Divorced	0	Low	Homemaker	43	73	150	104	32.4	265	9.1	176	38	203	220	1.68	140	100	113.333	Yes	Yes	Yes	Yes	Yes	Yes	Yes	1700	10	5	0	0	0	0	32	0	0	32	32	No	No	3.3769
403	Female	66	T2D	Married	6	Low	Half-time employed	39	60	148	88	27.4	57	6.6	147	52	163	66	2.76	120	70	86.6667	Yes	Yes	No	No	Yes	No	Yes	850	0	0	0	20	21	0	0	21	0	20	41	No	No	6.1944
404	Male	57	T2D	Divorced	14	Low	Unemployed	35	127	166	142	46.1	162	7.29	196	52	116	238	2.78	145	90	108.333	Yes	Yes	Yes	Yes	Yes	Yes	Yes	2550	15	0	48	0	0	32	0	8	72	0	80	Yes	No	0.95421
406	Female	59	T2D	Married	1	Low	Homemaker	40	78	153	104	33.3	136	10.88	217	39	101	282	1.77	130	70	90	Yes	No	Yes	No	Yes	Yes	Yes	1700	10	0	40	0	16	0	0	16	40	0	56	No	No	2.39612
408	Female	45	T2D	Single	12	Middle	Homemaker	42	70	149	106	31.5	197	11	295	47	155	469	2.4	130	90	103.333	Yes	No	No	Yes	Yes	Yes	No	1700	10	0	0	0	0	0	0	0	0	0	0	No	No	2.15
409	Female	49	T2D	Married	6	Middle	Homemaker	36	40	150	90	17.8	190	8.5	159	70	184	196	4.15	130	90	103.333	No	No	No	Yes	No	No	Yes	1700	0	0	0	28	10	0	0	10	0	28	38	No	No	8.3745
411	Female	62	T2D	Married	6	Low	Homemaker	48	50	151	78	21.9	71	4.4	257	60	202	164	3.41	120	80	93.3333	Yes	No	No	Yes	Yes	No	No	850	10	0	0	0	0	0	0	0	0	0	0	No	No	8.3066
413	Female	62	T2D	Married	3	High	Homemaker	46	62.2	150	78	27.6	95	7.4	145	42	122	307	2	115	60	78.3333	Yes	No	No	Yes	No	Yes	Yes	1700	20	0	0	0	0	0	10	0	0	10	10	No	No	6.6536
414	Female	53	T2D	Married	9	Low	Homemaker	48	41	152	69	17.7	200	9	187	52	149	204	2.78	130	80	96.6667	No	Yes	No	Yes	No	No	Yes	0	0	5	0	15	18	0	0	18	0	15	33	No	No	9.989
415	Female	58	T2D	Married	9	Middle	Homemaker	45	64.5	163	94	24.3	126	5	228	50	142	79	2.63	120	70	86.6667	No	Yes	Yes	Yes	No	Yes	No	2550	0	0	0	0	0	0	0	0	0	0	0	No	No	9.943
417	Female	55	T2D	Married	1	Low	Homemaker	54	67.5	150	87	30	135	6.5	408	73	235	286	4.43	130	80	96.6667	No	No	No	Yes	No	Yes	No	550	0	0	0	0	0	0	0	0	0	0	0	No	No	9.7465
418	Female	50	T2D	Married	9	Middle	Homemaker	37	76.5	149	100	34.5	141	7.5	165	47	129	250	2.35	120	70	86.6667	Yes	No	No	No	Yes	Yes	Yes	2550	0	0	0	28	0	0	0	0	0	28	28	No	No	4.6185
419	Female	64	T2D	Single	2	Low	Full-time employed	53	69.5	150	99	30.9	164	7.2	209	25	208	230	0.67	120	85	96.6667	Yes	No	No	No	Yes	Yes	Yes	2550	0	0	0	0	0	0	30	0	0	30	30	No	No	4.8738
420	Female	48	T2D	Single	5	Low	Full-time employed	37	58	145	82	27.6	283	8	448	27	187	307	0.79	120	80	93.3333	No	No	No	No	No	Yes	Yes	1700	0	5	24	0	12	0	0	12	24	0	36	No	No	9.37
421	Male	53	T2D	Single	3	Low	Half-time employed	32	61	168	97	21.6	103	6.18	82	55	115	182	3.01	90	60	70	Yes	Yes	Yes	Yes	Yes	Yes	Yes	0	0	5	0	14	0	0	0	0	0	14	14	Yes	No	5.94
425	Female	57	T2D	Divorced	7	Middle	Full-time employed	47	74	156	100	30.4	97	6.7	119	50	177	78	2.65	130	80	96.6667	Yes	Yes	No	No	Yes	No	Yes	2550	0	5	0	0	30	0	30	30	0	30	60	No	Yes	5.0593
426	Female	58	T2D	Married	9	Middle	Homemaker	58	58	152	78	25.1	103	6.2	179	62	217	150	3.57	120	80	93.3333	No	No	No	No	No	No	No	1700	0	0	0	0	0	0	0	0	0	0	0	No	No	10.7218
427	Male	54	T2D	Married	11	Low	Full-time employed	52	65	165	86	23.9	240	12.8	160	42	300	123	1.99	120	80	93.3333	No	Yes	No	No	No	No	No	1700	10	0	0	0	0	0	0	0	0	0	0	Yes	No	6.3652
428	Female	58	T2D	Single	0	Low	Homemaker	56	52	138	88	27.3	223	9.4	223	27	145	221	0.81	120	80	93.3333	Yes	No	No	Yes	No	No	Yes	1700	10	0	20	0	0	0	20	0	20	20	40	No	No	4.6516
429	Male	53	T2D	Married	4	Low	Half-time employed	48	63.5	158	90	25.4	257	9.5	236	52	118	270	2.79	130	70	90	No	No	Yes	Yes	No	Yes	No	1700	10	0	0	0	0	0	0	0	0	0	0	No	No	7.8235
431	Male	64	T2D	Married	9	Low	Unemployed	49	83.5	151	114	36.6	105	6	131	59	185	114	3.29	140	70	93.3333	Yes	No	Yes	No	Yes	No	No	1700	10	0	0	0	0	0	0	0	0	0	0	No	No	4.185
433	Female	52	T2D	Widowed	3	Low	Full-time employed	37	71	161	97	29.3	235	7.8	227	42	182	109	1.99	120	80	93.3333	No	No	No	Yes	Yes	Yes	Yes	1700	0	5	0	0	24	0	34	24	0	34	58	No	No	5.94
434	Male	47	T2D	Married	8	Low	Full-time employed	46	74.8	170	95	25.9	115	7	205	57	134	173	3.17	120	80	93.3333	No	No	No	No	No	Yes	No	500	5	0	0	0	0	0	0	0	0	0	0	No	No	8.751
435	Male	54	T2D	Married	5	Low	Half-time employed	39	65	161	97	27	179	8	224	41	165	235	1.89	110	70	83.3333	No	No	No	Yes	No	No	Yes	1700	10	0	0	0	0	0	10	0	0	10	10	Yes	No	5.94
438	Female	51	T2D	Married	9	Low	Homemaker	47	57.3	147	85	26.5	101	5.4	164	44	221	277	2.17	110	70	83.3333	No	No	No	No	No	No	No	1700	0	0	0	0	0	0	0	0	0	0	0	No	No	10.5326
439	Male	35	T2D	Married	11	High	Student	35	116.3	158	132	46.6	175	7.8	102	35	201	238	1.48	140	90	106.667	Yes	No	No	No	Yes	No	Yes	2250	0	0	0	0	0	0	46	0	0	46	46	Yes	No	1.5732
440	Female	39	T2D	Married	6	Low	Homemaker	36	49.9	152	75	21.6	274	10	287	72	170	195	4.3	100	60	73.3333	No	No	No	Yes	No	No	Yes	1700	10	0	0	0	0	0	10	0	0	10	10	No	No	8.898
441	Female	51	T2D	Married	6	Low	Homemaker	49	86.5	152	105	37.4	238	11.5	199	81	150	150	2	150	90	110	Yes	No	No	No	No	No	Yes	2550	0	0	49	0	13	0	0	13	49	0	62	No	No	1.9645
442	Female	43	T2D	Married	6	Middle	Homemaker	30	70.5	146	103	33.1	233	9.8	270	43	133	388	2.07	120	80	93.3333	No	No	No	No	No	No	Yes	1700	0	0	60	0	33	0	36	33	60	36	129	No	No	6.4882
443	Female	48	T2D	Married	9	Low	Homemaker	30	55.5	145	93	26.4	231	9.7	178	43	167	337	2.06	100	70	80	Yes	No	Yes	No	Yes	No	Yes	1100	0	0	51	0	0	0	0	0	51	0	51	No	No	4.0363
445	Male	54	T2D	Married	9	Middle	Unemployed	40	109.5	177	120	35	170	7.7	173	43	176	173	2.06	130	80	96.6667	No	No	No	Yes	No	No	Yes	2550	0	5	0	0	0	0	40	0	0	40	40	No	No	6.1153
446	Female	56	LADA	Divorced	16	Middle	Homemaker	38	74	162	94	28.2	136	8.6	292	43	145	647	6.59	122	70	87.3333	Yes	Yes	No	No	Yes	Yes	Yes	2550	10	0	0	38	0	0	0	0	0	38	38	No	No	4.5524
447	Female	41	LADA	Married	12	Middle	Homemaker	32	69	159	90	27.3	89	8.2	105	33	91	70	14.88	130	80	96.6667	No	No	No	No	No	No	Yes	1700	0	0	0	0	0	0	25	0	0	25	25	No	No	8.5398
449	Female	34	LADA	Married	9	Low	Homemaker	33	67.4	156	89	27.7	117	5.2	162	52	100	230	18.49	130	90	103.333	No	No	No	No	No	Yes	Yes	1700	0	0	0	0	0	0	12	0	0	12	12	No	No	10.2828
450	Female	48	LADA	Married	16	Middle	Full-time employed	36	64	154	88	27	172	11.5	252	42	172	181	14.67	120	75	90	No	No	No	No	No	Yes	Yes	1700	0	0	0	16	0	0	0	0	0	16	16	No	No	8.51
451	Female	62	T2D	Married	6	Low	Homemaker	40	56.6	156	86	23.3	134	9.7	174	64	136	191	0	139	74	95.6667	No	Yes	No	Yes	No	Yes	Yes	2550	15	0	0	0	0	0	32	0	0	32	32	No	No	8.0733
452	Female	48	LADA	Married	6	Low	Homemaker	35	60	152	96	26	176	10.5	179	44	184	314	22.74	124	82	96	No	No	No	No	No	Yes	Yes	2550	0	0	28	0	12	0	20	12	28	20	60	No	No	8.51
453	Male	40	LADA	Married	9	Low	Full-time employed	31	62	167	98	22.2	140	10	203	44	79	179	12.54	112	78	89.3333	Yes	No	No	Yes	Yes	Yes	Yes	1700	10	0	0	0	0	0	18	0	0	18	18	Yes	Yes	3.421
454	Male	60	LADA	Married	6	Low	Unemployed	40	80	157	108	32.5	111	10.6	146	48	143	261	8.93	172	108	129.333	No	No	No	No	No	No	Yes	1700	0	0	0	0	0	36	40	9	27	40	76	No	No	8.51
455	Female	44	LADA	Married	9	Middle	Homemaker	30	75	157	102	30.4	141	8.5	221	45	161	169	9.78	155	92	113	Yes	No	No	Yes	Yes	No	Yes	1700	0	0	0	0	0	0	24	0	0	24	24	No	No	8.51
456	Female	58	LADA	Married	9	Low	Homemaker	32	73	164	94	27.1	185	8.4	107	45	81	329	8.72	162	84	110	Yes	No	No	No	No	No	Yes	1700	0	0	0	0	0	0	35	0	0	35	35	No	No	8.51
459	Male	34	T2D	Married	12	Middle	Half-time employed	31	67	170	88	23.2	121	11	205	39	201	241	0	125	78	93.6667	No	No	No	No	No	Yes	Yes	2550	15	0	0	0	15	0	35	15	0	35	50	Yes	No	7.177
460	Female	49	LADA	Married	6	Middle	Homemaker	30	65.3	158	90	26.2	270	9.31	239.8	43	99	129	18.28	156	85	108.667	No	No	No	Yes	No	Yes	Yes	2550	0	0	0	0	0	36	0	9	27	0	36	No	No	7.92819
461	Female	52	T2D	Single	11	Middle	Homemaker	38	72	152	95	31.2	128	6.3	187	70	193	161	2.76	170	90	116.667	Yes	No	No	No	Yes	Yes	No	1700	20	0	0	0	0	0	0	0	0	0	0	No	No	5.7297
462	Male	53	LADA	Married	9	Low	Full-time employed	33	78.6	166	98	28.5	185	6.9	175	50	125	128	6.8	160	86	110.667	Yes	No	No	Yes	Yes	No	Yes	1700	0	0	0	0	0	0	50	0	0	50	50	Yes	Yes	5.1291
463	Male	71	LADA	Married	16	Middle	Unemployed	38	56.3	156	85	23.1	121	6.8	238	43	152	66	7.22	100	70	80	No	No	No	No	No	Yes	Yes	1700	10	0	0	0	0	0	32	0	0	32	32	Yes	Yes	9.7612
464	Female	53	LADA	Single	6	Low	Full-time employed	42	72.5	154	101	30.6	150	6.8	185	54	199	237	7.86	120	70	86.6667	No	No	No	Yes	No	Yes	No	1700	5	0	0	0	0	0	0	0	0	0	0	No	No	8.3212
465	Female	46	LADA	Married	9	Middle	Half-time employed	39	67.5	152	94	29.2	129	7.1	166	46	221	64	10.41	100	75	83.3333	No	No	No	No	No	No	Yes	1700	0	0	0	0	0	0	30	0	0	30	30	No	No	8.7859
466	Female	39	LADA	Married	6	Low	Full-time employed	38	108	149	127	48.6	228	7.7	230	40	229	274	7.4	137	89	105	No	No	No	No	No	No	No	1700	0	0	0	0	0	0	0	0	0	0	0	No	No	8.51
467	Male	50	LADA	Married	16	Middle	Full-time employed	40	68.5	162	94	26.1	100	6.3	185	47	85	163	16.15	119	75	89.6667	No	No	No	No	No	Yes	Yes	1700	0	5	0	0	10	0	30	10	0	30	40	Yes	No	9.2267
468	Female	55	LADA	Married	9	Low	Homemaker	43	65	145	90	30.9	96	5.7	164	36	147	55	7.86	132	73	92.6667	Yes	No	No	No	No	No	No	850	0	0	0	0	0	0	0	0	0	0	0	No	No	6.5103
469	Male	36	LADA	Single	12	Middle	Full-time employed	35	63.9	155	88	26.6	151	5.6	146	38	91	149	17.43	120	75	90	No	No	No	No	No	No	Yes	1700	0	0	0	0	0	0	28	0	0	28	28	No	Yes	8.51
470	Male	54	LADA	Married	10	Low	Full-time employed	39	66.2	158	80	26.5	120	6	217	43	133	76	15.09	120	75	90	No	No	No	No	No	No	Yes	850	0	0	0	0	0	0	24	0	0	24	24	No	No	8.51
471	Female	61	LADA	Married	0	Low	Homemaker	41	65	153	95	27.8	192	8.3	245	55	146	431	7.23	129	66	87	No	Yes	No	Yes	Yes	Yes	Yes	2550	15	0	0	0	0	0	32	0	0	32	32	No	No	8.0347
472	Male	53	LADA	Divorced	10	Low	Full-time employed	37	80	164	95	29.7	253	9	170	36	123	285	7.59	133	78	96.3333	Yes	No	No	Yes	No	No	Yes	850	5	0	0	0	0	0	20	0	0	20	20	Yes	Yes	8.51
473	Female	50	LADA	Married	6	Middle	Homemaker	36	65	145	96	30.9	224	5.9	116	47	151	190	5.66	181	86	117.667	No	No	No	No	No	No	No	1700	10	0	0	0	0	0	0	0	0	0	0	No	No	8.51
474	Male	64	LADA	Married	6	Low	Unemployed	34	73.5	160	102	28.7	207	8.2	254	46	132	121	19.98	160	93	115.333	Yes	No	No	No	Yes	No	Yes	0	10	0	35	0	0	0	0	0	35	0	35	No	No	8.51
475	Female	56	LADA	Divorced	12	Low	Half-time employed	36	60.5	156	100	24.9	92	7.6	188	47	180	125	14.46	190	92	124.667	No	No	No	Yes	No	No	No	2550	10	0	0	0	0	0	0	0	0	0	0	No	No	8.51
476	Male	54	LADA	Single	15	Low	Student	39	56.6	154	89	23.9	218	12.6	294	42	175	175	25.72	158	79	105.333	No	No	No	No	No	Yes	Yes	2550	15	0	0	0	0	0	30	0	0	30	30	No	No	6.2054
477	Female	50	LADA	Single	9	Low	Homemaker	30	72	150	101	32	120	7.7	213	39	116	206	8.93	132	80	97.3333	Yes	No	No	No	No	No	Yes	1700	10	0	30	0	0	0	30	0	30	30	60	No	No	4.4183
478	Female	59	LADA	Married	9	Low	Homemaker	42	51	153	86	21.8	84	9	110	42	115	270	7.86	129	67	87.6667	Yes	No	Yes	No	No	Yes	Yes	850	5	0	0	0	0	0	6	0	0	6	6	No	No	8.51
479	Female	59	LADA	Married	9	Low	Homemaker	40	75	144	111	36.2	134	8.3	108	44	91	139	13.58	130	73	92	Yes	No	No	No	No	No	Yes	2550	15	0	0	0	0	0	40	0	0	40	40	No	No	3.1877
480	Female	60	LADA	Married	4	Low	Homemaker	44	61	160	83	23.8	71	7.8	220	34	77	234	8.18	195	75	115	Yes	No	No	No	No	Yes	Yes	1700	0	0	0	26	30	0	0	30	0	26	56	No	No	5.9832
481	Female	52	LADA	Married	9	Low	Full-time employed	39	74	143	112	36.2	128	7.1	196	38	94	144	19.77	156	88	110.667	Yes	No	No	No	Yes	No	Yes	2550	15	0	0	0	0	0	28	0	0	28	28	No	No	8.51
482	Female	44	LADA	Married	9	Low	Homemaker	40	82	162	117	31.2	188	6.7	265	43	150	111	11.26	138	87	104	No	No	No	No	No	No	Yes	1700	10	0	0	30	0	0	16	0	0	46	46	No	No	8.51
483	Female	42	LADA	Married	6	Low	Homemaker	40	90	160	98	35.2	98	6.5	236	46	124	253	14.24	123	79	93.6667	No	No	No	No	No	No	No	1700	10	0	0	0	0	0	0	0	0	0	0	No	No	8.51
484	Female	53	LADA	Married	12	Middle	Homemaker	49	50	146	76	23.5	133	3.2	139	54	61	244	7.65	90	70	76.6667	No	No	No	No	No	No	No	2550	5	0	0	0	0	0	0	0	0	0	0	No	No	8.51
487	Female	64	LADA	Married	8	Middle	Homemaker	37	58	149	92	26.1	342	4.5	227	48	85	69	12.05	161	71	101	Yes	No	No	No	No	No	Yes	1700	0	0	0	0	0	60	0	15	45	0	60	No	No	6.9915
488	Female	62	T2D	Married	6	Low	Homemaker	39	78.8	160	105	30.8	134	7.7	145	38	115	172	0.99	200	89	126	Yes	No	No	No	Yes	Yes	Yes	2550	0	5	0	0	38	0	50	38	0	50	88	No	No	4.0583
489	Female	61	T2D	Married	9	Low	Homemaker	39	62	146	90	29.1	114	8	187	47	162	195	3.19	120	70	86.6667	Yes	No	No	No	Yes	Yes	Yes	1700	0	0	0	0	0	50	0	12.5	37.5	0	50	No	No	5.243
490	Female	38	LADA	Single	17	Middle	Half-time employed	33	56	144	87	27	208	12.5	227	42	206	147	7.65	120	75	90	No	No	No	No	No	No	No	1700	5	0	0	0	0	0	0	0	0	0	0	No	No	8.51
491	Female	50	LADA	Married	9	Middle	Homemaker	35	84	160	93	32.8	150	8.6	165	43	119	171	12.96	120	80	93.3333	Yes	No	No	No	No	No	Yes	850	10	0	0	0	0	0	40	0	0	40	40	No	No	8.51
492	Female	61	T2D	Widowed	4	Low	Homemaker	32	53	141	84	26.7	158	6.8	152	42	217	74	1.64	140	80	100	Yes	No	No	Yes	No	No	Yes	850	0	0	0	0	20	0	50	20	0	50	70	No	No	6.4442
493	Female	63	LADA	Divorced	4	Low	Homemaker	47	56	152	83	24.2	88	5.65	165	41	99	69	9.31	100	90	93.3333	Yes	No	No	No	No	No	Yes	500	0	10	0	0	0	0	28	0	0	28	28	No	No	7.16785
495	Female	63	LADA	Married	17	Middle	Homemaker	38	77	148	95	35.2	106	6.4	292	39	132	116	6.61	140	70	93.3333	Yes	No	No	No	No	Yes	Yes	1700	10	0	0	0	0	0	30	0	0	30	30	No	No	5.6746
496	Female	53	LADA	Married	9	Middle	Homemaker	39	83	157	100	33.7	239	6.6	262	49	80	204	5.03	120	80	93.3333	Yes	No	No	No	No	Yes	Yes	2550	5	0	0	0	0	42	40	10.5	31.5	40	82	No	No	5.1144
497	Female	57	LADA	Widowed	6	Low	Homemaker	43	96	162	106	36.6	125	5.65	136	35	124	110	9.14	170	110	130	Yes	No	No	Yes	Yes	No	Yes	2550	0	0	40	0	16	0	0	16	40	0	56	No	No	5.09785
499	Female	48	LADA	Married	9	Low	Homemaker	33	57.2	141	95	28.8	173	14.5	197	48	149	190	10.21	100	70	80	No	No	No	No	No	Yes	No	1700	10	0	0	0	0	0	0	0	0	0	0	No	No	4.6185
501	Male	50	LADA	Single	11	Middle	Unemployed	30	78	160	97	30.5	136	8.5	187	51	199	101	11.84	120	70	86.6667	Yes	No	No	No	No	No	Yes	1700	10	0	30	0	0	0	0	0	30	0	30	No	No	8.51
502	Female	41	LADA	Married	6	Middle	Unemployed	38	96.5	150	97	35.8	83	14.9	218	33.3	137	188	9.99	120	80	93.3333	Yes	No	No	No	No	Yes	No	1700	10	0	0	0	0	0	0	0	0	0	0	No	No	8.51
503	Female	41	LADA	Married	2	Middle	Homemaker	37	77	155	98	32	254	7.5	206	51	150	191	7.01	120	70	86.6667	No	No	No	No	No	Yes	No	1700	10	0	0	0	0	0	0	0	0	0	0	No	No	8.51
504	Female	46	LADA	Single	9	Low	Homemaker	40	85	154	96	35.8	168	7.6	199	47	172	273	35.92	120	75	90	No	No	No	No	No	No	No	0	0	0	0	0	0	0	0	0	0	0	0	No	No	8.51
505	Female	56	LADA	Married	2	Middle	Homemaker	45	64	154	96	27	61	5.6	236	41	190	157	58.9	120	80	93.3333	No	No	Yes	No	No	Yes	Yes	850	0	0	30	0	0	0	0	0	30	0	30	Yes	No	18.0724
506	Female	61	LADA	Married	6	Low	Homemaker	40	63	152	96	27.3	90	7.5	247	53	158	165	52.72	120	70	86.6667	No	No	No	No	No	Yes	Yes	1700	0	5	0	0	0	84	0	21	63	0	84	No	No	17.0255
507	Male	58	LADA	Married	12	Middle	Full-time employed	38	74	167	96	26.5	105	7.3	183	39	139	194	30.23	120	80	93.3333	No	No	No	No	No	Yes	Yes	1700	5	5	24	0	0	0	0	0	24	0	24	No	No	17.1357
508	Female	64	LADA	Married	6	Low	Homemaker	54	84	156	96	34.5	126	6.4	136	56	206	218	81.42	130	80	96.6667	No	No	No	No	No	No	Yes	2550	0	0	0	30	0	0	0	0	0	30	30	No	No	8.51
509	Female	67	LADA	Married	6	Low	Half-time employed	55	62	146	99	29.1	137	9.2	213	46	166	204	18.92	130	70	90	No	No	No	No	Yes	No	Yes	2550	0	0	0	0	0	0	30	0	0	30	30	No	No	7.1788
510	Male	65	LADA	Married	9	Low	Half-time employed	50	78	166	100	28.3	119	6.1	192	38	103	140	15.51	140	80	100	Yes	No	No	Yes	No	No	Yes	1700	0	0	0	12	0	0	0	0	0	12	12	No	No	5.3899
513	Female	59	LADA	Widowed	2	Low	Homemaker	49	54	146	96	25.3	66	7.14	178	60	121	106	52.3	110	70	83.3333	No	No	No	No	No	No	Yes	1700	0	5	24	0	0	0	0	0	24	0	24	No	No	17.2239
516	Female	69	LADA	Widowed	11	Low	Homemaker	52	66	152	90	28.6	103	6.8	177	42	159	158	68.24	130	80	96.6667	Yes	No	Yes	Yes	No	Yes	Yes	1700	0	0	0	0	0	0	20	0	0	20	20	Yes	Yes	5.9042
517	Female	56	LADA	Widowed	6	Low	Homemaker	44	52	152	96	22.5	126	7.39	147	49	80	297	17.85	110	80	90	Yes	No	No	No	No	No	Yes	1700	0	5	30	0	0	0	0	0	30	0	30	No	No	13.6791
518	Female	55	LADA	Married	6	Low	Homemaker	37	99.4	160	96	38.8	144.8	7.5	206.26	41.2	145.6	161.4	45.9	130	70	90	Yes	No	Yes	No	No	Yes	Yes	1700	0	0	0	0	0	80	0	20	60	0	80	No	No	13.6185
519	Female	54	LADA	Single	12	Middle	Homemaker	35	62	146	96	29.1	194	8	180	49	93	199	54.19	110	70	83.3333	No	No	No	No	No	Yes	Yes	2550	10	5	28	0	0	0	0	0	28	0	28	No	No	16.75
520	Female	73	LADA	Married	9	Middle	Homemaker	65	68	160	96	26.6	115	7	218	42	172	145	18.49	140	80	100	Yes	No	No	No	No	Yes	Yes	1700	0	0	0	0	0	0	28	0	0	28	28	No	No	13.894
522	Female	74	LADA	Widowed	6	Low	Unemployed	60	79	163	108	29.7	266	11.9	240	47	174	194	36.35	120	75	90	No	No	No	No	No	Yes	Yes	2550	0	0	0	0	0	60	0	15	45	0	60	Yes	Yes	4.8811
523	Female	60	LADA	Single	1	Low	Half-time employed	55	71	150	101	31.6	245	11.7	210	41	176	160	23.17	130	80	96.6667	Yes	No	No	No	No	Yes	Yes	2550	15	0	0	0	0	50	0	12.5	37.5	0	50	No	No	2.2143
524	Female	64	T2D	Married	1	Middle	Homemaker	41	65	153	79	27.8	136	8.9	224	49	126	185	3.61	140	80	100	Yes	No	No	Yes	Yes	Yes	Yes	1700	0	0	32	0	0	0	0	0	32	0	32	No	No	5.7371
526	Female	66	T2D	Widowed	6	Middle	Homemaker	35	59.5	150	96	26.4	152	5.9	170	34	128	197	1.39	140	80	100	Yes	No	Yes	Yes	No	Yes	Yes	1700	10	5	20	0	0	0	0	0	20	0	20	No	No	14.5001
527	Male	70	T2D	Single	9	Low	Homemaker	53	68.8	163	95	25.9	70	6.06	184	46	225	161	2.74	120	80	93	Yes	No	No	Yes	No	Yes	No	2550	10	0	0	0	0	0	0	0	0	0	0	Yes	No	5.86194
528	Female	49	T2D	Widowed	12	Middle	Homemaker	49	77.2	153	91	33	329	11.3	282.1	44.7	190.2	312	1.23	110	80	90	Yes	No	No	No	No	Yes	No	1700	0	0	0	0	0	0	0	0	0	0	0	No	Yes	3.3347
530	Female	66	T2D	Single	6	Low	Student	40	77.9	166	103	28.3	121	7.5	181	65	111	114	1.05	130	80	97	No	No	No	Yes	No	No	Yes	2550	0	0	0	0	0	56	0	14	42	0	56	Yes	No	7.7555
531	Female	67	T2D	Married	6	Low	Homemaker	47	61.4	158	96	24.6	194	6.03	189	74	83	107	1.13	130	80	97	Yes	No	No	Yes	Yes	No	No	1700	10	0	0	0	0	0	0	0	0	0	0	No	No	5.78847
532	Female	57	T2D	Married	6	Middle	Homemaker	37	73	155	102	30.4	108	5.92	201	35	100	253	2.88	130	70	90	Yes	No	No	Yes	No	Yes	Yes	1700	5	5	0	0	0	60	0	15	45	0	60	No	No	5.30908
533	Male	72	T2D	Married	0	Low	Unemployed	43	125.8	165	164	46.2	119	6.73	154	34	125	208	2.7	140	90	107	Yes	No	Yes	Yes	Yes	Yes	Yes	1700	0	5	0	0	0	50	0	12.5	37.5	0	50	Yes	No	5.94
534	Male	66	T2D	Married	9	Middle	Full-time employed	32	85.9	168	103	30.4	158	7.66	169	77	79	127	1.92	140	90	107	Yes	No	Yes	Yes	No	No	Yes	1700	0	5	50	0	0	0	0	0	50	0	50	No	No	4.26034
536	Female	64	T2D	Married	10	Middle	Homemaker	51	96.4	162	120	36.7	119	7.56	173	32	184	59	2.91	140	63	89	Yes	No	No	Yes	No	No	Yes	2550	10	0	0	0	0	48	0	12	36	0	48	No	No	2.78544
537	Female	66	T2D	Married	6	Low	Homemaker	45	56	146	92	26.3	121	5	212	30	256	230	4	130	70	90	No	No	No	Yes	Yes	No	Yes	1700	0	0	28	0	0	0	0	0	28	0	28	No	No	5.94
538	Male	34	T2D	Married	12	Middle	Full-time employed	33	83.4	170	97	28.9	191	8.3	161	31	168	281	2.94	110	70	83	No	No	No	No	No	No	No	1700	0	5	0	0	0	0	0	0	0	0	0	No	No	5.94
540	Male	59	T2D	Married	12	Low	Half-time employed	46	79.5	162	109	30.3	120	6.26	217	53	165	173	2.44	140	80	100	No	No	No	No	No	Yes	No	1700	0	5	0	0	0	0	0	0	0	0	0	No	No	7.89874
541	Male	62	T2D	Married	2	Low	Full-time employed	62	77.3	160	103	30.2	153	7.4	159	51	139	125	1.14	160	80	107	Yes	No	No	Yes	Yes	No	No	1700	0	0	0	0	0	0	0	0	0	0	0	No	No	4.4036
543	Male	63	T2D	Divorced	9	Low	Full-time employed	43	93.7	172	112	31.7	195	4.7	124	41	179	165	1.27	120	80	93	Yes	No	No	Yes	No	No	No	0	0	0	0	0	0	0	0	0	0	0	0	Yes	Yes	5.94
544	Female	40	T2D	Married	12	Low	Homemaker	30	88.4	162	112	33.7	85	10.6	211	79	240	341	3.11	120	70	87	Yes	No	No	No	Yes	No	Yes	1700	0	5	0	15	0	0	0	0	0	15	15	No	No	5.94
545	Female	60	T2D	Married	8	Low	Homemaker	47	64	143	103	31.3	206	13.6	249.2	36.7	212.5	288.7	2.48	120	75	90	Yes	No	No	No	Yes	Yes	No	2550	5	5	0	0	0	0	0	0	0	0	0	No	No	0.9874
546	Female	61	T2D	Widowed	7	Low	Full-time employed	42	58	150	86	25.8	265	10.6	256	68	124	186	0.7	120	75	90	No	No	No	Yes	No	No	Yes	1700	0	5	10	0	0	0	0	0	10	0	10	No	No	7.5774
547	Female	38	T2D	Single	12	Middle	Homemaker	37	90.4	162	104	34.4	274	3.8	151	54	202	53	2.72	110	70	83	No	No	No	No	No	No	No	2550	0	5	0	0	0	0	0	0	0	0	0	No	No	5.94
548	Male	34	T2D	Married	12	Low	Full-time employed	34	78	162	99	29.7	332	6.9	254	48	169	391	2.89	120	80	93	No	No	No	No	No	No	No	1700	0	0	0	0	0	0	0	0	0	0	0	Yes	No	5.94
549	Male	50	T2D	Married	19	Middle	Full-time employed	40	85.4	164	105	31.8	116	6.4	233	31	154	299	2.62	120	70	87	No	No	No	No	No	Yes	No	1700	2.5	5	0	0	0	0	0	0	0	0	0	No	No	8.1816
550	Female	72	T2D	Single	9	Middle	Homemaker	56	78.8	157	108	32	112	7.78	162	33	265	242	3.24	130	80	97	No	No	No	No	No	Yes	No	2550	15	0	0	0	0	0	0	0	0	0	0	No	No	7.15122
556	Male	79	T2D	Widowed	4	Middle	Full-time employed	53	82	169	108	28.7	170	8.08	146	56	168	196	2.57	130	80	97	No	No	No	Yes	No	Yes	Yes	1700	15	0	0	0	0	46	0	11.5	34.5	0	46	No	No	6.98592
557	Male	63	T2D	Married	6	Low	Unemployed	46	84.4	165	111	31	123	6.3	297	48	124	127	1.37	130	70	90	No	No	No	Yes	No	No	No	1700	10	0	0	0	0	0	0	0	0	0	0	No	No	5.94
558	Male	64	T2D	Married	6	Low	Full-time employed	44	73.7	158	100	29.5	143	7.4	267	48	197	166	0.21	130	80	97	Yes	No	Yes	Yes	No	Yes	No	1700	0	0	0	0	0	0	0	0	0	0	0	No	No	4.6736
560	Female	47	T2D	Single	3	Low	Homemaker	47	68	151	97	29.8	596	12.9	93.1	25.4	65.7	155.2	1.65	120	80	93	Yes	No	Yes	Yes	No	Yes	No	1700	0	5	0	0	0	0	0	0	0	0	0	No	No	1.9131
562	Female	56	T2D	Married	3	Low	Homemaker	36	66.1	153	94	28.2	126	7.7	190	26	199	206	1.78	120	80	93	Yes	No	No	No	Yes	Yes	No	1700	0	0	0	0	0	0	0	0	0	0	0	No	No	5.0483
563	Female	42	T2D	Married	16	Middle	Homemaker	30	57.4	155	95	23.9	310	12.5	184	51	118	210	2.94	130	80	97	Yes	No	Yes	Yes	No	Yes	No	1700	0	5	0	0	0	0	0	0	0	0	0	No	No	2.3135
564	Female	60	T2D	Married	6	Low	Homemaker	47	58.5	150	89	26	218	6.8	251	54	148	318	3.74	140	80	100	Yes	No	No	Yes	Yes	Yes	No	1700	10	5	0	0	0	0	0	0	0	0	0	No	No	5.94
565	Female	54	T2D	Divorced	9	Low	Half-time employed	32	47	146	87	22	241	8.9	305	50	184	163	3.18	130	80	97	Yes	No	No	Yes	No	No	Yes	1700	0	0	0	24	18	0	0	18	0	24	42	No	No	5.94
566	Male	65	T2D	Married	8	Low	Full-time employed	42	81.5	175	99	26.6	120	6.6	171	58	75	167	1.72	140	80	100	Yes	No	No	No	No	Yes	Yes	2550	0	0	0	40	9	0	0	9	0	40	49	No	No	5.2044
567	Male	62	T2D	Married	16	Middle	Unemployed	31	69	167	96	24.7	156	9.5	176	29	99	209	1.79	140	90	107	Yes	No	Yes	No	No	Yes	Yes	0	0	0	0	24	18	0	0	18	0	24	42	Yes	No	3.8765
